# Supplementary material for: Whole Genome Resequencing Reveals the Genetic Basis of Desert Arid Climate Adaptation in Lop Sheep
Source: Animals (Basel). 2025 Sep 19;15(18):2747. doi: 10.3390/ani15182747 (PMC12466512; doi:10.3390/ani15182747)
Supplement: Supplementary file 1 [file animals-15-02747-s001.zip]

Archive with 458 entries (456 files):
- Supplementary File S3.pdf
- Supplementary File S4/
- Supplementary File S4/out.0.0.cov.gz
- Supplementary File S4/out.0.0.covse.gz
- Supplementary File S4/out.0.0.edges.gz
- Supplementary File S4/out.0.0.llik
- Supplementary File S4/out.0.0.modelcov.gz
- Supplementary File S4/out.0.0.treeout.gz
- Supplementary File S4/out.0.0.vertices.gz
- Supplementary File S4/out.0.1.cov.gz
- Supplementary File S4/out.0.1.covse.gz
- Supplementary File S4/out.0.1.edges.gz
- Supplementary File S4/out.0.1.llik
- Supplementary File S4/out.0.1.modelcov.gz
- Supplementary File S4/out.0.1.treeout.gz
- Supplementary File S4/out.0.1.vertices.gz
- Supplementary File S4/out.0.2.cov.gz
- Supplementary File S4/out.0.2.covse.gz
- Supplementary File S4/out.0.2.edges.gz
- Supplementary File S4/out.0.2.llik
- Supplementary File S4/out.0.2.modelcov.gz
- Supplementary File S4/out.0.2.treeout.gz
- Supplementary File S4/out.0.2.vertices.gz
- Supplementary File S4/out.0.3.cov.gz
- Supplementary File S4/out.0.3.covse.gz
- Supplementary File S4/out.0.3.edges.gz
- Supplementary File S4/out.0.3.llik
- Supplementary File S4/out.0.3.modelcov.gz
- Supplementary File S4/out.0.3.treeout.gz
- Supplementary File S4/out.0.3.vertices.gz
- Supplementary File S4/out.0.4.cov.gz
- Supplementary File S4/out.0.4.covse.gz
- Supplementary File S4/out.0.4.edges.gz
- Supplementary File S4/out.0.4.llik
- Supplementary File S4/out.0.4.modelcov.gz
- Supplementary File S4/out.0.4.treeout.gz
- Supplementary File S4/out.0.4.vertices.gz
- Supplementary File S4/out.0.5.cov.gz
- Supplementary File S4/out.0.5.covse.gz
- Supplementary File S4/out.0.5.edges.gz
- Supplementary File S4/out.0.5.llik
- Supplementary File S4/out.0.5.modelcov.gz
- Supplementary File S4/out.0.5.treeout.gz
- Supplementary File S4/out.0.5.vertices.gz
- Supplementary File S4/out.1.0.cov.gz
- Supplementary File S4/out.1.0.covse.gz
- Supplementary File S4/out.1.0.edges.gz
- Supplementary File S4/out.1.0.llik
- Supplementary File S4/out.1.0.modelcov.gz
- Supplementary File S4/out.1.0.treeout.gz
- Supplementary File S4/out.1.0.vertices.gz
- Supplementary File S4/out.1.1.cov.gz
- Supplementary File S4/out.1.1.covse.gz
- Supplementary File S4/out.1.1.edges.gz
- Supplementary File S4/out.1.1.llik
- Supplementary File S4/out.1.1.modelcov.gz
- Supplementary File S4/out.1.1.treeout.gz
- Supplementary File S4/out.1.1.vertices.gz
- Supplementary File S4/out.1.2.cov.gz
- Supplementary File S4/out.1.2.covse.gz
- Supplementary File S4/out.1.2.edges.gz
- Supplementary File S4/out.1.2.llik
- Supplementary File S4/out.1.2.modelcov.gz
- Supplementary File S4/out.1.2.treeout.gz
- Supplementary File S4/out.1.2.vertices.gz
- Supplementary File S4/out.1.3.cov.gz
- Supplementary File S4/out.1.3.covse.gz
- Supplementary File S4/out.1.3.edges.gz
- Supplementary File S4/out.1.3.llik
- Supplementary File S4/out.1.3.modelcov.gz
- Supplementary File S4/out.1.3.treeout.gz
- Supplementary File S4/out.1.3.vertices.gz
- Supplementary File S4/out.1.4.cov.gz
- Supplementary File S4/out.1.4.covse.gz
- Supplementary File S4/out.1.4.edges.gz
- Supplementary File S4/out.1.4.llik
- Supplementary File S4/out.1.4.modelcov.gz
- Supplementary File S4/out.1.4.treeout.gz
- Supplementary File S4/out.1.4.vertices.gz
- Supplementary File S4/out.1.5.cov.gz
- Supplementary File S4/out.1.5.covse.gz
- Supplementary File S4/out.1.5.edges.gz
- Supplementary File S4/out.1.5.llik
- Supplementary File S4/out.1.5.modelcov.gz
- Supplementary File S4/out.1.5.treeout.gz
- Supplementary File S4/out.1.5.vertices.gz
- Supplementary File S4/out.11.cov.gz
- Supplementary File S4/out.11.covse.gz
- Supplementary File S4/out.11.edges.gz
- Supplementary File S4/out.11.llik
- Supplementary File S4/out.11.modelcov.gz
- Supplementary File S4/out.11.treeout.gz
- Supplementary File S4/out.11.vertices.gz
- Supplementary File S4/out.11arallel.cov.gz
- Supplementary File S4/out.11arallel.covse.gz
- Supplementary File S4/out.11arallel.edges.gz
- Supplementary File S4/out.11arallel.llik
- Supplementary File S4/out.11arallel.modelcov.gz
- Supplementary File S4/out.11arallel.treeout.gz
- Supplementary File S4/out.11arallel.vertices.gz
- Supplementary File S4/out.12.cov.gz
- Supplementary File S4/out.12.covse.gz
- Supplementary File S4/out.12.edges.gz
- Supplementary File S4/out.12.llik
- Supplementary File S4/out.12.modelcov.gz
- Supplementary File S4/out.12.treeout.gz
- Supplementary File S4/out.12.vertices.gz
- Supplementary File S4/out.12arallel.cov.gz
- Supplementary File S4/out.12arallel.covse.gz
- Supplementary File S4/out.12arallel.edges.gz
- Supplementary File S4/out.12arallel.llik
- Supplementary File S4/out.12arallel.modelcov.gz
- Supplementary File S4/out.12arallel.treeout.gz
- Supplementary File S4/out.12arallel.vertices.gz
- Supplementary File S4/out.13.cov.gz
- Supplementary File S4/out.13.covse.gz
- Supplementary File S4/out.13.edges.gz
- Supplementary File S4/out.13.llik
- Supplementary File S4/out.13.modelcov.gz
- Supplementary File S4/out.13.treeout.gz
- Supplementary File S4/out.13.vertices.gz
- Supplementary File S4/out.13arallel.cov.gz
- Supplementary File S4/out.13arallel.covse.gz
- Supplementary File S4/out.13arallel.edges.gz
- Supplementary File S4/out.13arallel.llik
- Supplementary File S4/out.13arallel.modelcov.gz
- Supplementary File S4/out.13arallel.treeout.gz
- Supplementary File S4/out.13arallel.vertices.gz
- Supplementary File S4/out.14.cov.gz
- Supplementary File S4/out.14.covse.gz
- Supplementary File S4/out.14.edges.gz
- Supplementary File S4/out.14.llik
- Supplementary File S4/out.14.modelcov.gz
- Supplementary File S4/out.14.treeout.gz
- Supplementary File S4/out.14.vertices.gz
- Supplementary File S4/out.14arallel.cov.gz
- Supplementary File S4/out.14arallel.covse.gz
- Supplementary File S4/out.14arallel.edges.gz
- Supplementary File S4/out.14arallel.llik
- Supplementary File S4/out.14arallel.modelcov.gz
- Supplementary File S4/out.14arallel.treeout.gz
- Supplementary File S4/out.14arallel.vertices.gz
- Supplementary File S4/out.15.cov.gz
- Supplementary File S4/out.15.covse.gz
- Supplementary File S4/out.15.edges.gz
- Supplementary File S4/out.15.llik
- Supplementary File S4/out.15.modelcov.gz
- Supplementary File S4/out.15.treeout.gz
- Supplementary File S4/out.15.vertices.gz
- Supplementary File S4/out.15arallel.cov.gz
- Supplementary File S4/out.15arallel.covse.gz
- Supplementary File S4/out.15arallel.edges.gz
- Supplementary File S4/out.15arallel.llik
- Supplementary File S4/out.15arallel.modelcov.gz
- Supplementary File S4/out.15arallel.treeout.gz
- Supplementary File S4/out.15arallel.vertices.gz
- Supplementary File S4/out.16.cov.gz
- Supplementary File S4/out.16.covse.gz
- Supplementary File S4/out.16.edges.gz
- Supplementary File S4/out.16.llik
- Supplementary File S4/out.16.modelcov.gz
- Supplementary File S4/out.16.treeout.gz
- Supplementary File S4/out.16.vertices.gz
- Supplementary File S4/out.16arallel.cov.gz
- Supplementary File S4/out.16arallel.covse.gz
- Supplementary File S4/out.16arallel.edges.gz
- Supplementary File S4/out.16arallel.llik
- Supplementary File S4/out.16arallel.modelcov.gz
- Supplementary File S4/out.16arallel.treeout.gz
- Supplementary File S4/out.16arallel.vertices.gz
- Supplementary File S4/out.17.cov.gz
- Supplementary File S4/out.17.covse.gz
- Supplementary File S4/out.17.edges.gz
- Supplementary File S4/out.17.llik
- Supplementary File S4/out.17.modelcov.gz
- Supplementary File S4/out.17.treeout.gz
- Supplementary File S4/out.17.vertices.gz
- Supplementary File S4/out.17arallel.cov.gz
- Supplementary File S4/out.17arallel.covse.gz
- Supplementary File S4/out.17arallel.edges.gz
- Supplementary File S4/out.17arallel.llik
- Supplementary File S4/out.17arallel.modelcov.gz
- Supplementary File S4/out.17arallel.treeout.gz
- Supplementary File S4/out.17arallel.vertices.gz
- Supplementary File S4/out.18.cov.gz
- Supplementary File S4/out.18.covse.gz
- Supplementary File S4/out.18.edges.gz
- Supplementary File S4/out.18.llik
- Supplementary File S4/out.18.modelcov.gz
- Supplementary File S4/out.18.treeout.gz
- Supplementary File S4/out.18.vertices.gz
- Supplementary File S4/out.18arallel.cov.gz
- Supplementary File S4/out.18arallel.covse.gz
- Supplementary File S4/out.18arallel.edges.gz
- Supplementary File S4/out.18arallel.llik
- Supplementary File S4/out.18arallel.modelcov.gz
- Supplementary File S4/out.18arallel.treeout.gz
- Supplementary File S4/out.18arallel.vertices.gz
- Supplementary File S4/out.19.cov.gz
- Supplementary File S4/out.19.covse.gz
- Supplementary File S4/out.19.edges.gz
- Supplementary File S4/out.19.llik
- Supplementary File S4/out.19.modelcov.gz
- Supplementary File S4/out.19.treeout.gz
- Supplementary File S4/out.19.vertices.gz
- Supplementary File S4/out.19arallel.cov.gz
- Supplementary File S4/out.19arallel.covse.gz
- Supplementary File S4/out.19arallel.edges.gz
- Supplementary File S4/out.19arallel.llik
- Supplementary File S4/out.19arallel.modelcov.gz
- Supplementary File S4/out.19arallel.treeout.gz
- Supplementary File S4/out.19arallel.vertices.gz
- Supplementary File S4/out.2.0.cov.gz
- Supplementary File S4/out.2.0.covse.gz
- Supplementary File S4/out.2.0.edges.gz
- Supplementary File S4/out.2.0.llik
- Supplementary File S4/out.2.0.modelcov.gz
- Supplementary File S4/out.2.0.treeout.gz
- Supplementary File S4/out.2.0.vertices.gz
- Supplementary File S4/out.2.1.cov.gz
- Supplementary File S4/out.2.1.covse.gz
- Supplementary File S4/out.2.1.edges.gz
- Supplementary File S4/out.2.1.llik
- Supplementary File S4/out.2.1.modelcov.gz
- Supplementary File S4/out.2.1.treeout.gz
- Supplementary File S4/out.2.1.vertices.gz
- Supplementary File S4/out.2.2.cov.gz
- Supplementary File S4/out.2.2.covse.gz
- Supplementary File S4/out.2.2.edges.gz
- Supplementary File S4/out.2.2.llik
- Supplementary File S4/out.2.2.modelcov.gz
- Supplementary File S4/out.2.2.treeout.gz
- Supplementary File S4/out.2.2.vertices.gz
- Supplementary File S4/out.2.3.cov.gz
- Supplementary File S4/out.2.3.covse.gz
- Supplementary File S4/out.2.3.edges.gz
- Supplementary File S4/out.2.3.llik
- Supplementary File S4/out.2.3.modelcov.gz
- Supplementary File S4/out.2.3.treeout.gz
- Supplementary File S4/out.2.3.vertices.gz
- Supplementary File S4/out.2.4.cov.gz
- Supplementary File S4/out.2.4.covse.gz
- Supplementary File S4/out.2.4.edges.gz
- Supplementary File S4/out.2.4.llik
- Supplementary File S4/out.2.4.modelcov.gz
- Supplementary File S4/out.2.4.treeout.gz
- Supplementary File S4/out.2.4.vertices.gz
- Supplementary File S4/out.2.5.cov.gz
- Supplementary File S4/out.2.5.covse.gz
- Supplementary File S4/out.2.5.edges.gz
- Supplementary File S4/out.2.5.llik
- Supplementary File S4/out.2.5.modelcov.gz
- Supplementary File S4/out.2.5.treeout.gz
- Supplementary File S4/out.2.5.vertices.gz
- Supplementary File S4/out.20.cov.gz
- Supplementary File S4/out.20.covse.gz
- Supplementary File S4/out.20.edges.gz
- Supplementary File S4/out.20.llik
- Supplementary File S4/out.20.modelcov.gz
- Supplementary File S4/out.20.treeout.gz
- Supplementary File S4/out.20.vertices.gz
- Supplementary File S4/out.20arallel.cov.gz
- Supplementary File S4/out.20arallel.covse.gz
- Supplementary File S4/out.20arallel.edges.gz
- Supplementary File S4/out.20arallel.llik
- Supplementary File S4/out.20arallel.modelcov.gz
- Supplementary File S4/out.20arallel.treeout.gz
- Supplementary File S4/out.20arallel.vertices.gz
- Supplementary File S4/out.21.cov.gz
- Supplementary File S4/out.21.covse.gz
- Supplementary File S4/out.21.edges.gz
- Supplementary File S4/out.21.llik
- Supplementary File S4/out.21.modelcov.gz
- Supplementary File S4/out.21.treeout.gz
- Supplementary File S4/out.21.vertices.gz
- Supplementary File S4/out.21arallel.cov.gz
- Supplementary File S4/out.21arallel.covse.gz
- Supplementary File S4/out.21arallel.edges.gz
- Supplementary File S4/out.21arallel.llik
- Supplementary File S4/out.21arallel.modelcov.gz
- Supplementary File S4/out.21arallel.treeout.gz
- Supplementary File S4/out.21arallel.vertices.gz
- Supplementary File S4/out.22.cov.gz
- Supplementary File S4/out.22.covse.gz
- Supplementary File S4/out.22.edges.gz
- Supplementary File S4/out.22.llik
- Supplementary File S4/out.22.modelcov.gz
- Supplementary File S4/out.22.treeout.gz
- Supplementary File S4/out.22.vertices.gz
- Supplementary File S4/out.22arallel.cov.gz
- Supplementary File S4/out.22arallel.covse.gz
- Supplementary File S4/out.22arallel.edges.gz
- Supplementary File S4/out.22arallel.llik
- Supplementary File S4/out.22arallel.modelcov.gz
- Supplementary File S4/out.22arallel.treeout.gz
- Supplementary File S4/out.22arallel.vertices.gz
- Supplementary File S4/out.23.cov.gz
- Supplementary File S4/out.23.covse.gz
- Supplementary File S4/out.23.edges.gz
- Supplementary File S4/out.23.llik
[truncated: 158 more entries]
