# Supplementary material for: Whole Genome Resequencing Reveals the Genetic Basis of Desert Arid Climate Adaptation in Lop Sheep
Source: Animals (Basel). 2025 Sep 19;15(18):2747. doi: 10.3390/ani15182747 (PMC12466512; doi:10.3390/ani15182747)
Supplement: Supplementary file 1 [file animals-15-02747-s001.zip › Supplementary File S4/out.4.0.llik]

Starting ln(likelihood) with 0 migration events: -1231.89 
Exiting ln(likelihood) with 4 migration events: 547.71 
