# Supplementary material for: Whole Genome Resequencing Reveals the Genetic Basis of Desert Arid Climate Adaptation in Lop Sheep
Source: Animals (Basel). 2025 Sep 19;15(18):2747. doi: 10.3390/ani15182747 (PMC12466512; doi:10.3390/ani15182747)
Supplement: Supplementary file 1 [file animals-15-02747-s001.zip › Supplementary File S4/output.tsv]

m	runs	mean(Lm)	sd(Lm)	min(Lm)	max(Lm)	L'(m)	sdL'(m)	minL'(m)	maxL'(m)	L''(m)	sdL''(m)	minL''(m)	maxL''(m)	Deltam	mean(f)	sd(f)
0	84	-1290.7780952381	133.161906909408	-1626.26	-1035.93	NA	NA	NA	NA	NA	NA	NA	NA	NA	NA	NA
1	7	-783.917285714286	91.6787231508567	-912.283	-711.528	506.860809523809	41.4831837585514	465.377625765258	548.343993282361	227.732380952381	67.9093722607978	159.823008691583	295.641753213179	2.48402653446262	0.985959116433528	0.00114779274181914
2	7	-504.788857142857	201.071279170206	-701.165	-213.106	279.128428571429	109.392556019349	169.73587255208	388.520984590778	219.725904571428	72.6583061463782	147.06759842505	292.384210717807	1.09277618105484	0.987621422302958	0.000740818422742837
3	7	-5.934524	19.0204170044785	-31.9863	19.1916	498.854333142857	182.050862165727	316.80347097713	680.905195308584	63.6958091428571	48.1373094305389	15.5584997123181	111.833118573396	3.34881244337911	0.990094486039828	0.000229928138037499
4	7	429.224	152.933969739667	196.753	547.71	435.158524	133.913552735188	301.244971264812	569.072076735188	137.481952571429	116.803274930884	20.6786776405442	254.285227502313	0.8989628190876	0.991223994020843	0.00039311321574935
5	7	726.900571428571	135.823691935363	502.428	830.079	297.676571428571	17.1102778043039	280.566293624267	314.786849232875	183.358571428571	14.0645006666292	169.294070761942	197.423072095201	1.34997487416135	0.992289351059623	0.000459396087143488
6	7	841.218571428571	104.64891346443	801.665	1078.54	114.318	31.1747784709332	83.1432215290668	145.492778470933	258.889142857143	9.17992073622194	249.709222120921	268.069063593365	2.47388275985435	0.993777717079534	0.000344198929965049
7	7	1214.42571428571	82.6540557297186	1096.19	1300.16	373.207142857143	21.9948577347112	351.212285122432	395.202000591854	99.1385714285715	20.0582543043562	79.0803171242153	119.196825732928	1.19943988898449	0.993646046598022	0.000264761589885389
8	7	1488.49428571429	40.6009436906511	1396.42	1503.84	274.068571428571	42.0531120390674	232.015459389504	316.121683467639	374.171428571429	30.7603661876777	343.411062383751	404.931794759106	9.21583082950819	0.995061120763226	0.000359119170603886
9	7	1388.39142857143	51.8936895420409	1362.3	1505.89	-100.102857142857	11.2927458513897	-111.395602994247	-88.8101112914674	276.318571428571	20.7124531209056	255.606118307666	297.031024549477	5.324704677333	0.994705538253732	1.96408937661479e-05
10	7	1564.60714285714	19.8884905697456	1557.09	1609.71	176.215714285714	32.0051989722953	144.210515313419	208.22091325801	NA	NA	NA	NA	NA	0.996019984189781	7.7415174033755e-05
