# Supplementary material for: Whole Genome Resequencing Reveals the Genetic Basis of Desert Arid Climate Adaptation in Lop Sheep
Source: Animals (Basel). 2025 Sep 19;15(18):2747. doi: 10.3390/ani15182747 (PMC12466512; doi:10.3390/ani15182747)
Supplement: Supplementary file 1 [file animals-15-02747-s001.zip › Supplementary File S4/sheep.list]

LOP-RQ
LOP-YL
MGS
TAN
WADI
XWH
DFLS
PAN
DUB
BSB
Ouessant
SSSP
FLS
CLH
HUS
WJS
SFK
MLN
Gotland
Solognote
Shetland
ALT
HET
DUL
