# Supplementary material for: Whole Genome Resequencing Reveals the Genetic Basis of Desert Arid Climate Adaptation in Lop Sheep
Source: Animals (Basel). 2025 Sep 19;15(18):2747. doi: 10.3390/ani15182747 (PMC12466512; doi:10.3390/ani15182747)
Supplement: Supplementary file 1 [file animals-15-02747-s001.zip › Supplementary File S5/1_no_geneflow_Dmin.txt]

P1	P2	P3	Dstatistic	Z-score	p-value	f4-ratio	BBAA	ABBA	BABA
CLS	ALT	BSB	0.00320917	4.16078	3.17167e-05	0.0369535	104266	101579	100929
BSB	ALT	DFLS	0.00792481	6.18492	6.21358e-10	0.028787	107629	101306	99712.7
DLS	ALT	BSB	0.00452233	5.32016	1.03674e-07	0.0512361	104228	101424	100510
BSB	ALT	DUB	0.00955801	9.75105	2.3e-16	0.0430057	107382	101501	99579
BSB	ALT	FLS	0.00772945	6.17806	6.48924e-10	0.0378884	107768	101115	99563.6
BSB	ALT	Gotland	0.00702851	4.93665	7.94758e-07	0.0190433	107802	101105	99693.3
HTS	ALT	BSB	0.00346562	4.61058	4.01545e-06	0.0396338	104082	101156	100457
HUS	ALT	BSB	0.0034968	3.12699	0.00176607	0.0403188	104280	102079	101368
LOPRQ	ALT	BSB	0.00786912	11.0799	2.3e-16	0.0865023	104724	102782	101177
BSB	LOPYL	ALT	0.0046887	3.3218	0.000894398	0.0487761	101594	104897	103918
MGS	ALT	BSB	0.00161915	2.10629	0.0351793	0.018922	104219	101085	100758
BSB	ALT	MLN	0.000309335	0.19789	0.843131	0.00139456	108933	100257	100195
BSB	ALT	Ouessant	0.0058233	3.90587	9.38856e-05	0.0130188	109248	100247	99086.2
BSB	ALT	SFK	0.00484641	3.2008	0.00137046	0.0141992	108438	100963	99988.8
SSSP	ALT	BSB	0.000188695	0.236182	0.813291	0.00225372	104497	101344	101306
BSB	ALT	Shetland	0.00563827	4.14341	3.42184e-05	0.0196062	108775	100728	99598.5
BSB	ALT	Solognote	0.00309815	2.03416	0.0419352	0.00766052	109347	100486	99865.5
TAN	ALT	BSB	0.000431245	0.697782	0.485314	0.00512878	104590	101371	101283
ALT	WADI	BSB	0.000638937	0.772996	0.439525	0.00761085	104605	100977	100848
WJS	ALT	BSB	0.00175834	2.08182	0.0373593	0.0206201	104357	101577	101220
XWH	ALT	BSB	0.000425681	0.56122	0.574647	0.00507427	104563	101548	101462
CLS	ALT	DFLS	0.00157599	2.07144	0.0383174	0.0058268	109107	100097	99782
CLS	ALT	DLS	6.40901e-05	0.0755406	0.939785	0.000517245	101861	101980	101967
CLS	ALT	DUB	0.00264771	3.20839	0.00133478	0.012225	108809	100241	99712
CLS	ALT	FLS	0.00159476	1.98018	0.0476829	0.00801981	109288	99948.5	99630.3
CLS	ALT	Gotland	0.00202194	2.11787	0.0341865	0.00552281	109417	100033	99629.6
CLS	HTS	ALT	0.00118735	1.56412	0.117789	0.0137763	102874	101112	100872
ALT	CLS	HUS	0.00101231	1.20157	0.22953	0.00636991	102741	102462	102255
LOPRQ	ALT	CLS	0.000501995	0.823134	0.410432	0.00537268	102272	103017	102913
ALT	CLS	LOPYL	0.00326612	4.55881	5.1445e-06	0.064616	104241	103206	102534
MGS	ALT	CLS	7.65494e-05	0.113666	0.909503	0.000813398	102263	101816	101800
CLS	ALT	MLN	0.00143966	2.38099	0.0172661	0.006415	111059	99697.3	99410.7
CLS	ALT	Ouessant	0.00164471	1.95365	0.0507427	0.00368989	110931	99243.4	98917.5
CLS	ALT	SFK	0.000667814	0.720959	0.470935	0.00197016	110143	99980.7	99847.2
ALT	CLS	SSSP	0.000949313	0.956513	0.338813	0.00640016	101901	102561	102366
CLS	ALT	Shetland	0.00120448	1.8137	0.0697241	0.00422661	110423	99689.2	99449.4
CLS	ALT	Solognote	0.00169789	2.2645	0.0235437	0.00418816	111270	99722.3	99384.2
ALT	CLS	TAN	0.00148544	1.54757	0.121726	0.0137512	101826	102663	102359
CLS	ALT	WADI	0.000369261	0.379826	0.704075	0.0033847	101329	102399	102323
CLS	WJS	ALT	0.000459169	0.557311	0.577315	0.00538541	102603	102136	102042
ALT	CLS	XWH	0.00120778	1.27012	0.204042	0.0114208	102126	102702	102454
DLS	ALT	DFLS	0.00330004	3.38273	0.000717704	0.0120941	109103	99974.4	99316.7
DFLS	DUB	ALT	0.00214934	1.5406	0.123415	0.0167776	102238	103235	102792
FLS	DFLS	ALT	0.00163928	1.31293	0.189205	0.0123372	105356	100742	100412
Gotland	DFLS	ALT	0.00185712	1.28022	0.200466	0.013941	105499	100750	100377
HTS	ALT	DFLS	0.00101252	1.20248	0.229179	0.00373383	108861	99610.7	99409.2
ALT	HUS	DFLS	0.00192754	2.19231	0.0283573	0.0072038	108756	100618	100231
LOPRQ	ALT	DFLS	0.00370122	4.82952	1.36864e-06	0.0136876	109404	101138	100392
LOPYL	ALT	DFLS	0.00546402	7.3551	1.90736e-13	0.0202336	109428	102125	101015
ALT	MGS	DFLS	0.000853813	0.895733	0.370395	0.0031654	108993	99706	99535.8
MLN	ALT	DFLS	0.000156974	0.0932222	0.925727	0.000604958	101311	103663	103630
ALT	Ouessant	DFLS	0.00586192	3.95013	7.81076e-05	0.0225516	100093	103982	102770
SFK	DFLS	ALT	0.00566416	4.67036	3.00667e-06	0.0418133	104675	102248	101096
ALT	SSSP	DFLS	0.00354528	3.36582	0.000763164	0.0131986	109159	100392	99682.9
Shetland	DFLS	ALT	0.00853853	7.73626	1.02141e-14	0.061351	105336	101781	100057
ALT	Solognote	DFLS	0.00439082	2.67996	0.00736302	0.0169632	100819	104268	103356
ALT	TAN	DFLS	0.0018588	2.14171	0.0322172	0.00691855	109372	100201	99829.5
ALT	WADI	DFLS	0.00322422	4.32709	1.51093e-05	0.0119537	109382	99944.3	99301.9
WJS	ALT	DFLS	0.00277593	2.57505	0.0100226	0.0102268	109427	100323	99767.9
ALT	XWH	DFLS	0.00464507	4.90358	9.4105e-07	0.0173305	109127	100720	99788.7
DLS	ALT	DUB	0.00315779	3.76413	0.000167131	0.0145093	108725	100040	99409.9
DLS	ALT	FLS	0.00285698	3.04222	0.00234837	0.0142337	109237	99779.1	99210.6
DLS	ALT	Gotland	0.00389493	3.92479	8.68042e-05	0.0105569	109429	99926.5	99151.1
ALT	DLS	HTS	0.00054032	0.699564	0.4842	0.00616408	101450	101681	101572
DLS	ALT	HUS	0.00265553	2.8566	0.0042821	0.0163714	102920	102316	101774
ALT	DLS	LOPRQ	0.00176192	2.09096	0.0365312	0.0525367	102999	102497	102136
ALT	DLS	LOPYL	0.00179794	2.22847	0.0258495	0.0354675	104215	102758	102389
DLS	MGS	ALT	0.00161306	2.13496	0.0327641	0.0190549	101380	102147	101818
DLS	ALT	MLN	0.0018961	1.96203	0.0497595	0.00841075	110938	99457.5	99081
DLS	ALT	Ouessant	0.00258367	3.01633	0.00255851	0.00576952	110872	99065.8	98555.2
DLS	ALT	SFK	0.00241929	2.30439	0.021201	0.00708026	110141	99860.8	99378.7
DLS	SSSP	ALT	0.00169774	2.0499	0.040374	0.0201258	101769	102516	102168
DLS	ALT	Shetland	0.00269594	3.54369	0.000394567	0.0093861	110413	99561.5	99026.1
DLS	ALT	Solognote	0.00206276	2.13682	0.0326123	0.00506996	111152	99486.3	99076.7
TAN	ALT	DLS	0.00112775	1.51435	0.129938	0.00901268	102509	102095	101865
ALT	WADI	DLS	0.00173704	2.72333	0.00646267	0.0139578	102397	101799	101446
WJS	DLS	ALT	0.000121541	0.104416	0.916839	0.00142044	103360	101183	101158
DLS	XWH	ALT	0.00102277	1.09166	0.274982	0.0121342	101982	102529	102320
FLS	DUB	ALT	0.00374013	3.35073	0.000805998	0.028905	101707	103668	102895
Gotland	DUB	ALT	0.00395457	2.5426	0.0110031	0.0304688	101864	103623	102807
HTS	ALT	DUB	0.00261112	3.18631	0.001441	0.0120087	108600	99793.3	99273.5
ALT	HUS	DUB	0.00258093	2.09241	0.0364014	0.0121224	108326	100764	100245
LOPRQ	ALT	DUB	0.00545234	8.022	1.11022e-15	0.0250336	109143	101321	100222
LOPYL	ALT	DUB	0.00729788	11.2387	2.3e-16	0.0334986	109177	102317	100834
MGS	ALT	DUB	1.3774e-05	0.0175313	0.986013	6.41368e-05	108690	99675.7	99672.9
ALT	DUB	MLN	0.00283845	2.51871	0.0117787	0.0130724	104691	102476	101896
ALT	DUB	Ouessant	0.00358964	2.23145	0.0256516	0.00829457	104421	102031	101301
ALT	DUB	SFK	0.00297692	1.66752	0.0954118	0.00902818	103803	102819	102209
ALT	SSSP	DUB	0.000442645	0.469848	0.638464	0.00206982	109047	100102	100013
ALT	DUB	Shetland	0.00147492	1.11723	0.263894	0.00533668	104198	102333	102032
ALT	DUB	Solognote	0.00287233	1.86015	0.0628649	0.00730075	104841	102448	101861
TAN	ALT	DUB	0.00090047	1.16469	0.244144	0.0041916	109222	100122	99942
ALT	WADI	DUB	0.00146291	1.65906	0.097104	0.00681425	109164	99817.9	99526.3
WJS	ALT	DUB	0.00155884	1.63832	0.101355	0.00724403	108927	100266	99954.1
ALT	XWH	DUB	0.000795083	0.99111	0.321632	0.00372474	109059	100323	100164
Gotland	FLS	ALT	0.000221736	0.219814	0.826016	0.00163362	107811	98717.9	98674.2
HTS	ALT	FLS	0.000567117	0.719189	0.472025	0.00285394	108972	99392.5	99279.8
ALT	HUS	FLS	0.00270417	2.6379	0.00834221	0.0137693	108867	100555	100013
LOPRQ	ALT	FLS	0.00417601	4.67042	3.0059e-06	0.0208866	109593	100998	100158
LOPYL	ALT	FLS	0.00608138	7.64452	2.08722e-14	0.0303527	109622	101989	100756
ALT	MGS	FLS	0.0019473	2.53635	0.0112014	0.00983504	109065	99664.9	99277.5
MLN	ALT	FLS	0.00192252	1.35005	0.176999	0.00999777	101630	103652	103254
ALT	Ouessant	FLS	0.00846236	5.77149	7.85731e-09	0.0443543	100007	104102	102355
SFK	FLS	ALT	0.00404774	2.9984	0.00271402	0.0298423	104687	101952	101130
ALT	SSSP	FLS	0.00366531	3.48629	0.000489779	0.0185883	109321	100247	99515.1
Shetland	FLS	ALT	0.00698023	5.86383	4.52299e-09	0.0496124	106589	100525	99131.6
ALT	Solognote	FLS	0.00329145	2.21613	0.0266827	0.0173161	101065	103955	103273
ALT	TAN	FLS	0.00211315	2.44329	0.0145542	0.0107144	109521	100071	99648.6
ALT	WADI	FLS	0.00436114	5.41532	6.11785e-08	0.0220283	109456	99913.8	99046.1
WJS	ALT	FLS	0.00285043	2.1253	0.0335619	0.0142443	109586	100153	99583.5
ALT	XWH	FLS	0.00359991	4.63243	3.61407e-06	0.0182893	109367	100420	99699.5
HTS	ALT	Gotland	0.00142279	1.61627	0.106037	0.00387603	109142	99518.7	99235.9
ALT	HUS	Gotland	0.00257154	2.40601	0.0161279	0.0070978	108971	100589	100073
LOPRQ	ALT	Gotland	0.00464462	5.0424	4.59721e-07	0.0126996	109750	101111	100176
LOPYL	ALT	Gotland	0.00619847	7.8458	4.21885e-15	0.017008	109763	102087	100829
ALT	MGS	Gotland	0.00126163	1.52296	0.127768	0.00345424	109229	99648.9	99397.8
ALT	MLN	Gotland	0.000791805	0.434108	0.66421	0.00225573	101495	103638	103474
ALT	Ouessant	Gotland	0.0102344	5.53606	3.09353e-08	0.029093	99969.4	104388	102273
SFK	Gotland	ALT	0.00384176	2.23326	0.0255319	0.0282534	105101	101678	100900
ALT	SSSP	Gotland	0.0028368	1.9898	0.0466131	0.00779907	109501	100219	99651.5
Shetland	Gotland	ALT	0.00677214	4.79857	1.59799e-06	0.0480542	106948	100339	98989.5
ALT	Solognote	Gotland	0.00676532	3.92177	8.79027e-05	0.019293	100796	104363	102960
ALT	TAN	Gotland	0.00228867	2.38783	0.0169483	0.00629032	109594	100135	99677.8
ALT	WADI	Gotland	0.00398709	4.35941	1.30413e-05	0.0109168	109585	99924.8	99131.1
WJS	ALT	Gotland	0.00388764	3.07842	0.00208101	0.0105765	109781	100303	99526.5
ALT	XWH	Gotland	0.00468189	5.39868	6.71321e-08	0.0128955	109363	100589	99651.4
ALT	HTS	HUS	0.000348387	0.392977	0.694336	0.00218197	102571	101916	101845
LOPRQ	ALT	HTS	0.000861886	1.27819	0.201182	0.00981336	101745	102730	102553
ALT	HTS	LOPYL	0.00194603	2.53476	0.0112525	0.0383127	104118	102569	102171
ALT	MGS	HTS	0.000239942	0.328535	0.742507	0.00273417	101693	101535	101486
HTS	ALT	MLN	0.00129001	1.81943	0.0688458	0.00572592	110827	99224.8	98969.1
HTS	ALT	Ouessant	0.0013953	1.59592	0.110507	0.00311817	110698	98770.2	98495
HTS	ALT	SFK	0.000831163	0.872912	0.382711	0.00243898	109917	99515.6	99350.3
ALT	HTS	SSSP	0.000827595	1.03575	0.30032	0.00555507	101704	102098	101930
HTS	ALT	Shetland	0.00103477	1.24483	0.213194	0.00361654	110190	99216.9	99011.8
HTS	ALT	Solognote	0.00241248	2.51369	0.0119477	0.00591199	111121	99333.8	98855.6
ALT	HTS	TAN	0.00139058	1.53876	0.123862	0.0128166	101627	102203	101919
ALT	HTS	WADI	0.000304167	0.370239	0.711204	0.00278599	101085	101977	101915
ALT	WJS	HTS	0.000322813	0.391936	0.695105	0.00369527	101794	102006	101940
HTS	XWH	ALT	0.000431702	0.683045	0.494578	0.00512444	102217	102005	101917
LOPRQ	HUS	ALT	0.00125127	1.6414	0.100715	0.0142579	102587	103550	103291
HUS	ALT	LOPYL	0.00225118	2.40662	0.0161008	0.0427396	104714	103492	103027
ALT	MGS	HUS	0.00195298	2.89549	0.00378562	0.0122461	102735	102200	101802
ALT	HUS	MLN	0.000981678	1.24424	0.21341	0.00442714	110841	100161	99964.6
HUS	ALT	Ouessant	0.000505214	0.522728	0.601163	0.00114182	110789	99587.5	99486.9
ALT	HUS	SFK	0.00849703	8.53933	2.3e-16	0.0252568	109298	101329	99622
ALT	HUS	SSSP	0.00404501	3.64113	0.00027144	0.0274078	101610	103394	102561
ALT	HUS	Shetland	0.00402284	5.24629	1.55191e-07	0.0142576	109934	100492	99686.5
ALT	HUS	Solognote	0.000831054	0.71442	0.474968	0.00206867	111021	100126	99959.7
ALT	HUS	TAN	0.00403504	2.9796	0.00288623	0.0375401	101588	103438	102607
ALT	HUS	WADI	0.00214658	1.70193	0.0887692	0.0198353	101071	103068	102626
ALT	HUS	WJS	0.00132766	1.0903	0.275582	0.011293	102116	102968	102695
HUS	XWH	ALT	0.00398865	3.66864	0.000243848	0.0455078	103861	102405	101592
ALT	LOPYL	LOPRQ	0.00125504	1.82548	0.0679293	0.0381401	103185	104409	104148
MGS	ALT	LOPRQ	0.000207832	0.298972	0.764961	0.00615224	103392	102200	102158
LOPRQ	ALT	MLN	0.00372501	6.36312	1.97699e-10	0.0165628	111361	100744	99996.2
LOPRQ	ALT	Ouessant	0.00317896	4.45491	8.39266e-06	0.00716762	111192	100249	99613.6
LOPRQ	ALT	SFK	0.00322402	3.78383	0.00015443	0.00951558	110449	101032	100383
ALT	SSSP	LOPRQ	0.00114113	1.34426	0.178863	0.0341106	103664	102688	102454
LOPRQ	ALT	Shetland	0.00433178	6.43021	1.27428e-10	0.0151617	110788	100799	99929.6
LOPRQ	ALT	Solognote	0.00392252	5.28905	1.2295e-07	0.00970001	111574	100772	99984
ALT	TAN	LOPRQ	0.00184609	2.67368	0.00750241	0.0551881	103668	102769	102390
ALT	WADI	LOPRQ	0.00297982	4.40079	1.07857e-05	0.0887245	103680	102474	101866
ALT	WJS	LOPRQ	0.000322219	0.343821	0.730981	0.0096388	103451	102679	102613
ALT	XWH	LOPRQ	0.0013123	1.7753	0.0758487	0.0392947	103685	102882	102613
MGS	ALT	LOPYL	0.000422117	0.66355	0.506978	0.00824217	104615	102461	102374
LOPYL	ALT	MLN	0.00212511	3.79514	0.000147558	0.00960393	111128	101474	101043
LOPYL	ALT	Ouessant	0.00412175	6.23345	4.56261e-10	0.00935144	111163	101183	100352
LOPYL	ALT	SFK	0.00345339	4.95232	7.3334e-07	0.0102693	110380	101925	101224
ALT	SSSP	LOPYL	0.0010798	1.32591	0.184871	0.0213585	104913	102962	102740
LOPYL	ALT	Shetland	0.00526097	8.30386	2.3e-16	0.0185024	110752	101726	100661
LOPYL	ALT	Solognote	0.0037106	6.02871	1.65275e-09	0.00926093	111462	101622	100870
ALT	TAN	LOPYL	0.00091835	1.5952	0.110668	0.0181632	104986	102935	102746
ALT	WADI	LOPYL	0.00199298	3.6417	0.000270846	0.0392503	104978	102609	102201
WJS	ALT	LOPYL	0.000438994	0.501658	0.615908	0.00862464	104753	102952	102861
ALT	XWH	LOPYL	0.00301985	5.24415	1.57005e-07	0.0598592	104793	103380	102757
ALT	MGS	MLN	0.000241463	0.251686	0.801284	0.00107962	110992	99230.7	99182.8
ALT	MGS	Ouessant	0.000311363	0.32471	0.745401	0.000698802	110850	98776.7	98715.2
ALT	MGS	SFK	0.00120879	1.04235	0.297251	0.00356022	110047	99678.5	99437.8
MGS	SSSP	ALT	9.07731e-05	0.123177	0.901967	0.00109134	102411	101863	101844
ALT	MGS	Shetland	0.00185535	2.35097	0.0187244	0.00652111	110255	99442.8	99074.4
ALT	MGS	Solognote	0.000365259	0.375835	0.70704	0.000901514	111155	99232.5	99160
MGS	TAN	ALT	0.000418189	0.689006	0.490819	0.00502673	102458	101876	101790
ALT	MGS	WADI	0.00260532	2.89307	0.00381497	0.0238926	101183	102337	101805
MGS	ALT	WJS	0.000648732	0.857496	0.391171	0.00544084	102394	102041	101908
XWH	MGS	ALT	0.000585543	0.813689	0.415823	0.00700323	102480	102097	101978
Ouessant	MLN	ALT	0.00160456	1.59944	0.109724	0.0112042	104626	101640	101314
MLN	SFK	ALT	0.00587712	5.27039	1.36135e-07	0.0417234	104728	102692	101492
ALT	SSSP	MLN	0.000791472	1.08852	0.276367	0.00355379	111375	99705.3	99547.6
MLN	Shetland	ALT	0.00307579	2.68684	0.00721326	0.0218484	104355	102465	101837
Solognote	MLN	ALT	0.000918332	0.651249	0.514885	0.00642563	106081	101187	101001
TAN	ALT	MLN	0.000611711	0.67955	0.49679	0.00273792	111557	99662.2	99540.4
WADI	ALT	MLN	0.000831218	0.970923	0.331586	0.00370181	111700	99268.2	99103.3
WJS	ALT	MLN	0.002404	2.7344	0.00624938	0.0106775	111348	99892.7	99413.6
ALT	XWH	MLN	4.71129e-05	0.047253	0.962312	0.000211934	111496	99816	99806.6
Ouessant	SFK	ALT	0.00753586	6.32805	2.48286e-10	0.0524915	104927	101990	100464
ALT	SSSP	Ouessant	0.000915662	0.936907	0.348807	0.00206346	111213	99240.9	99059.4
Ouessant	Shetland	ALT	0.00475133	4.09826	4.16264e-05	0.0328243	105631	100874	99920.3
Ouessant	Solognote	ALT	0.0006952	0.801022	0.423119	0.00481598	105716	100744	100604
ALT	TAN	Ouessant	0.000155892	0.18569	0.852688	0.000351246	111338	99149	99118.1
ALT	WADI	Ouessant	0.000365093	0.407639	0.683539	0.000819247	111450	98764.9	98692.8
WJS	ALT	Ouessant	0.00302188	2.63781	0.00834428	0.00676607	111259	99477.7	98878.3
ALT	XWH	Ouessant	0.000310285	0.333809	0.738523	0.000700583	111326	99372.4	99310.8
ALT	SSSP	SFK	0.00417654	4.39448	1.11038e-05	0.0123564	110216	100424	99588.2
Shetland	SFK	ALT	0.00283782	2.40281	0.0162695	0.0203493	106198	101002	100430
Solognote	SFK	ALT	0.00681731	5.08605	3.65598e-07	0.0479545	105372	102323	100938
ALT	TAN	SFK	0.00257031	2.95629	0.00311365	0.00760149	110406	100225	99711.5
ALT	WADI	SFK	0.00304252	3.12104	0.00180214	0.00896132	110490	99863.7	99257.9
WJS	ALT	SFK	0.00150691	1.24482	0.2132	0.00443854	110413	100157	99855.8
ALT	XWH	SFK	0.00351769	3.40856	0.000653073	0.0104245	110310	100525	99819.9
ALT	SSSP	Shetland	0.00325725	3.22672	0.00125219	0.0114979	110562	100012	99362.8
ALT	SSSP	Solognote	0.00256081	2.61025	0.00904756	0.00634915	111405	99901.7	99391.4
SSSP	TAN	ALT	0.000327772	0.333271	0.73893	0.00394148	103543	101750	101683
SSSP	WADI	ALT	0.0029866	3.76114	0.000169141	0.0357097	103708	101440	100836
WJS	SSSP	ALT	0.00182306	1.83478	0.0665378	0.0214914	103032	102238	101866
XWH	SSSP	ALT	0.000681253	0.707181	0.479454	0.00808694	104469	101342	101205
Solognote	Shetland	ALT	0.00401188	3.0776	0.00208678	0.0281722	105262	101864	101050
ALT	TAN	Shetland	0.00262184	2.8329	0.00461281	0.00925322	110674	99930.3	99407.7
ALT	WADI	Shetland	0.00323592	3.775	0.000160011	0.0113748	110753	99591.9	98949.5
WJS	ALT	Shetland	0.00327132	3.34785	0.00081441	0.0114156	110823	99995.8	99343.7
ALT	XWH	Shetland	0.00407583	3.96771	7.25654e-05	0.0144165	110543	100296	99481.8
ALT	TAN	Solognote	0.000240849	0.221523	0.824685	0.000596962	111671	99639.3	99591.3
ALT	WADI	Solognote	0.000551168	0.652613	0.514006	0.00136046	111766	99258	99148.6
WJS	ALT	Solognote	0.00207126	2.02978	0.0423786	0.00510806	111508	99866.7	99453.9
ALT	XWH	Solognote	0.00180877	1.89708	0.057818	0.00449242	111516	100001	99640.2
TAN	WADI	ALT	0.00265197	3.24325	0.00118176	0.0318808	103478	101596	101059
WJS	TAN	ALT	0.00214949	2.20689	0.0273215	0.0253427	103074	102284	101845
XWH	TAN	ALT	0.00100522	1.3705	0.170531	0.0119948	103779	101903	101699
ALT	WJS	WADI	0.00475924	5.70667	1.1521e-08	0.0438626	101115	103067	102091
XWH	WADI	ALT	0.003672	4.76934	1.84831e-06	0.0434923	104186	101420	100678
WJS	XWH	ALT	0.00114607	1.24183	0.214298	0.0135216	103266	102251	102017
BSB	CLS	DFLS	0.00631121	6.35437	2.09283e-10	0.0230946	107878	101889	100611
DLS	CLS	BSB	0.0012982	1.81351	0.0697526	0.0147741	104993	101552	101288
BSB	CLS	DUB	0.00687618	7.11891	1.0878e-12	0.0311592	107712	101952	100559
BSB	CLS	FLS	0.00609759	4.88735	1.02204e-06	0.030114	108032	101710	100477
BSB	CLS	Gotland	0.00498072	4.09156	4.28482e-05	0.013596	108105	101654	100647
HTS	CLS	BSB	0.000242895	0.354125	0.723245	0.00276974	105875	100538	100489
HUS	CLS	BSB	0.000301324	0.363234	0.71643	0.003487	105183	102125	102064
LOPRQ	CLS	BSB	0.00467396	6.82019	9.09228e-12	0.051476	105882	102650	101694
LOPYL	CLS	BSB	0.00813215	14.1942	2.3e-16	0.0869531	106107	103806	102131
CLS	MGS	BSB	0.00159046	2.58581	0.00971496	0.0183702	104724	101726	101403
CLS	BSB	MLN	0.00111237	0.735203	0.462216	0.00502732	109174	101087	100862
BSB	CLS	Ouessant	0.00415699	2.52611	0.0115334	0.00936341	109511	100834	99998.8
BSB	CLS	SFK	0.00415004	2.72893	0.00635405	0.0122535	108637	101678	100837
CLS	SSSP	BSB	0.00300719	4.57289	4.81035e-06	0.0347791	105388	102003	101391
BSB	CLS	Shetland	0.00440818	3.26555	0.00109254	0.0154427	108989	101352	100463
BSB	CLS	Solognote	0.00140028	1.11589	0.264468	0.00348838	109620	101070	100788
CLS	TAN	BSB	0.00276689	4.60406	4.14333e-06	0.0319841	105539	101928	101365
CLS	WADI	BSB	0.00384112	6.17743	6.51527e-10	0.044286	105323	101771	100992
CLS	WJS	BSB	0.00144272	2.32895	0.0198619	0.0166774	105398	101794	101501
CLS	XWH	BSB	0.00276585	4.04637	5.20171e-05	0.0320396	105492	102143	101580
BSB	DLS	DFLS	0.00462606	2.81523	0.00487422	0.0169025	107633	101565	100630
DFLS	DUB	BSB	0.000554338	0.399526	0.689505	0.00458711	103746	102822	102708
FLS	DFLS	BSB	0.00143381	1.13642	0.255782	0.0114496	106730	100523	100235
Gotland	DFLS	BSB	0.000955345	0.673466	0.500651	0.00765635	106818	100476	100284
BSB	HTS	DFLS	0.00689405	4.8779	1.07219e-06	0.0251456	107444	101618	100226
BSB	HUS	DFLS	0.00974758	7.23509	4.65183e-13	0.0357829	107788	102563	100583
BSB	LOPRQ	DFLS	0.00414609	3.06546	0.00217339	0.015308	108047	102583	101736
BSB	LOPYL	DFLS	0.00234748	1.73691	0.082403	0.00872929	108241	103132	102649
BSB	MGS	DFLS	0.00873018	6.54579	5.91833e-11	0.0318611	107688	101862	100098
MLN	DFLS	BSB	0.00400731	2.97966	0.00288571	0.0319639	104379	102819	101998
Ouessant	DFLS	BSB	0.0110862	9.25518	2.3e-16	0.0827952	105188	102383	100138
SFK	DFLS	BSB	0.00262419	1.96387	0.0495453	0.0209704	105771	101751	101219
BSB	SSSP	DFLS	0.0113647	8.42707	2.3e-16	0.0416048	108021	102445	100143
Shetland	DFLS	BSB	0.00625241	5.30658	1.11701e-07	0.0482419	106529	101380	100120
Solognote	DFLS	BSB	0.00767618	6.98795	2.78932e-12	0.0592334	105236	102731	101166
BSB	TAN	DFLS	0.00969635	6.87123	6.36513e-12	0.0355059	108166	102301	100337
BSB	WADI	DFLS	0.0110623	9.7698	2.3e-16	0.0403958	107967	102157	99921.7
BSB	WJS	DFLS	0.00512287	3.01106	0.00260336	0.0187499	108312	101789	100752
BSB	XWH	DFLS	0.0124386	8.28246	2.3e-16	0.0456175	108042	102737	100212
BSB	DLS	DUB	0.00638791	4.83873	1.30672e-06	0.0289126	107380	101783	100491
BSB	DLS	FLS	0.00486752	2.86293	0.00419741	0.0240018	107737	101428	100445
BSB	DLS	Gotland	0.00314831	1.84292	0.0653401	0.00858067	107871	101311	100675
DLS	HTS	BSB	0.00106224	1.34629	0.17821	0.0120345	104807	101072	100858
DLS	HUS	BSB	0.000987599	1.17669	0.239318	0.0113221	104638	102268	102066
LOPRQ	DLS	BSB	0.00338971	6.86204	6.78835e-12	0.0372837	105601	102385	101693
LOPYL	DLS	BSB	0.00686271	10.5189	2.3e-16	0.0732808	105796	103535	102124
DLS	MGS	BSB	0.00288988	4.08472	4.41301e-05	0.0329	104444	101750	101164
DLS	BSB	MLN	0.00155922	0.784877	0.432525	0.00702536	108814	100990	100675
BSB	DLS	Ouessant	0.00324219	1.74689	0.0806564	0.00729223	109194	100595	99944.9
BSB	DLS	SFK	0.00243276	1.31082	0.189918	0.00717143	108384	101340	100848
DLS	SSSP	BSB	0.00429517	5.71981	1.06642e-08	0.0490906	104736	102293	101418
BSB	DLS	Shetland	0.00294793	1.79794	0.0721862	0.0103129	108735	101065	100471
BSB	DLS	Solognote	0.00104742	0.693381	0.488071	0.00260564	109249	100892	100680
DLS	TAN	BSB	0.00405562	5.85186	4.86102e-09	0.0463328	104887	102224	101399
DLS	WADI	BSB	0.00513988	7.43558	1.04139e-13	0.0584711	104930	101901	100859
DLS	WJS	BSB	0.00276409	3.32147	0.000895442	0.0312297	106306	100967	100410
DLS	XWH	BSB	0.00405513	4.53226	5.83568e-06	0.0463876	104911	102358	101531
FLS	BSB	DUB	0.000189158	0.0868713	0.930774	0.00087219	102819	103221	103182
BSB	Gotland	DUB	0.000790512	0.39522	0.692681	0.00365157	102830	103299	103135
BSB	HTS	DUB	0.00694673	5.5204	3.38233e-08	0.0313747	107324	101622	100220
BSB	HUS	DUB	0.0120083	9.43112	2.3e-16	0.0546143	107497	102846	100405
BSB	LOPRQ	DUB	0.00402936	3.54622	0.000390802	0.0184168	107918	102543	101720
BSB	LOPYL	DUB	0.00213572	1.90423	0.05688	0.00983115	108117	103078	102639
BSB	MGS	DUB	0.00950131	8.09607	6.66134e-16	0.0429443	107512	101955	100036
MLN	BSB	DUB	0.00141355	0.830332	0.406351	0.00650188	102706	103640	103348
Ouessant	BSB	DUB	0.0022613	1.15963	0.2462	0.0103727	101456	103815	103346
SFK	DUB	BSB	0.00314453	3.13235	0.00173415	0.0254561	104069	103131	102484
BSB	SSSP	DUB	0.00992558	7.70176	1.33227e-14	0.0449878	108038	102284	100274
BSB	Shetland	DUB	0.000275607	0.138752	0.889646	0.00127817	102226	103657	103600
Solognote	BSB	DUB	0.00227186	1.0701	0.284574	0.010446	102331	104010	103539
BSB	TAN	DUB	0.00859637	6.85255	7.25442e-12	0.0389745	108153	102179	100438
BSB	WADI	DUB	0.010953	9.6799	2.3e-16	0.0495311	107872	102154	99940.6
BSB	WJS	DUB	0.00794569	6.15278	7.61367e-10	0.0360218	107942	102106	100496
BSB	XWH	DUB	0.0102607	8.1224	4.44089e-16	0.0465726	108098	102463	100382
FLS	Gotland	BSB	0.000487483	0.553473	0.57994	0.0038207	109117	98568.4	98472.3
BSB	HTS	FLS	0.00713868	5.16225	2.43997e-07	0.0351363	107538	101471	100032
BSB	HUS	FLS	0.010321	7.55742	4.10783e-14	0.0511365	107866	102467	100373
BSB	LOPRQ	FLS	0.00348707	2.48181	0.0130719	0.0173696	108207	102318	101607
BSB	LOPYL	FLS	0.00154922	1.14844	0.250787	0.0077715	108405	102844	102525
BSB	MGS	FLS	0.00961432	7.09838	1.26232e-12	0.0473512	107723	101784	99845.7
MLN	FLS	BSB	0.00259814	2.28552	0.0222825	0.0207539	103977	102823	102290
Ouessant	FLS	BSB	0.00968841	8.92638	2.3e-16	0.0721803	105291	101993	100036
SFK	FLS	BSB	0.00120742	0.89209	0.372344	0.0096374	105774	101488	101244
BSB	SSSP	FLS	0.011289	7.92735	2.22045e-15	0.0557732	108155	102272	99988.5
Shetland	FLS	BSB	0.00487657	4.63358	3.59388e-06	0.0372198	107763	100148	99175.5
Solognote	FLS	BSB	0.00625882	7.03802	1.95e-12	0.0483397	104912	102679	101401
BSB	TAN	FLS	0.00975261	7.54642	4.4631e-14	0.0481972	108292	102148	100175
BSB	WADI	FLS	0.0119877	9.77281	2.3e-16	0.0590829	108011	102097	99678
BSB	WJS	FLS	0.00485614	2.63044	0.00852749	0.0239817	108445	101579	100597
BSB	XWH	FLS	0.0112154	7.88566	3.10862e-15	0.0554854	108252	102405	100134
BSB	HTS	Gotland	0.00559774	4.17681	2.95623e-05	0.0152276	107647	101366	100237
BSB	HUS	Gotland	0.00949543	8.5721	2.3e-16	0.026006	107920	102450	100523
BSB	LOPRQ	Gotland	0.00233434	1.76223	0.0780308	0.0064284	108310	102282	101806
BSB	LOPYL	Gotland	0.00074689	0.531414	0.595132	0.00207174	108491	102861	102708
BSB	MGS	Gotland	0.00823944	5.49155	3.98425e-08	0.0224318	107833	101714	100051
MLN	Gotland	BSB	0.00307163	2.22276	0.0262318	0.0244946	104273	102698	102069
Ouessant	Gotland	BSB	0.010169	6.89646	5.33151e-12	0.0757224	105517	101990	99937
SFK	Gotland	BSB	0.00168516	0.929896	0.352425	0.0134192	106133	101299	100958
BSB	SSSP	Gotland	0.0097761	6.33113	2.43375e-10	0.026694	108262	102170	100191
Shetland	Gotland	BSB	0.00536671	4.58802	4.47462e-06	0.0408978	108062	100043	98974.6
Solognote	Gotland	BSB	0.00674933	5.54799	2.8898e-08	0.0519749	105241	102427	101053
BSB	TAN	Gotland	0.00922996	6.68347	2.33356e-11	0.0252139	108312	102160	100291
BSB	WADI	Gotland	0.0109207	8.62148	2.3e-16	0.0297524	108089	102056	99851.3
BSB	WJS	Gotland	0.00313604	1.90259	0.057094	0.00856079	108588	101471	100837
BSB	XWH	Gotland	0.011588	8.41765	2.3e-16	0.0316934	108195	102521	100172
HUS	HTS	BSB	6.23829e-05	0.0649346	0.948226	0.00071969	104757	101786	101774
LOPRQ	HTS	BSB	0.00445425	7.43434	1.05027e-13	0.0488444	105632	102184	101277
LOPYL	HTS	BSB	0.00791597	12.3395	2.3e-16	0.0844178	105585	103509	101883
HTS	MGS	BSB	0.00183954	2.39759	0.0165032	0.0210955	104572	101270	100898
HTS	BSB	MLN	0.000962233	0.56873	0.56954	0.00433724	108769	100730	100536
BSB	HTS	Ouessant	0.00442445	2.8227	0.00476214	0.00993175	109093	100515	99630
BSB	HTS	SFK	0.00400722	2.55292	0.0106825	0.0117893	108240	101298	100489
HTS	SSSP	BSB	0.00325835	3.83152	0.000127353	0.0374647	105040	101681	101020
BSB	HTS	Shetland	0.00459622	3.31014	0.0009325	0.0160456	108574	101020	100096
BSB	HTS	Solognote	0.000708891	0.564818	0.572197	0.00175976	109285	100644	100502
HTS	TAN	BSB	0.00301737	4.32061	1.55599e-05	0.0346765	105196	101605	100994
HTS	WADI	BSB	0.00409829	5.87887	4.13087e-09	0.0469486	105080	101391	100563
HTS	WJS	BSB	0.00168707	2.29458	0.0217575	0.0194068	104916	101568	101225
HTS	XWH	BSB	0.00301624	6.66449	2.65585e-11	0.0347318	105118	101806	101194
LOPRQ	HUS	BSB	0.00433753	5.66375	1.481e-08	0.0481599	105400	103451	102557
BSB	LOPYL	HUS	0.005828	4.20371	2.62572e-05	0.0345749	102919	105758	104533
HUS	MGS	BSB	0.00188805	1.71696	0.0859857	0.0217967	104968	102042	101658
BSB	HUS	MLN	0.0012757	0.769402	0.441655	0.00581298	109200	101433	101174
BSB	HUS	Ouessant	0.00526433	3.1226	0.00179261	0.0118908	109617	101227	100167
BSB	HUS	SFK	0.0131887	7.56072	4.01901e-14	0.039094	108052	102995	100314
HUS	SSSP	BSB	0.00330977	3.4019	0.000669186	0.0381516	106055	102031	101358
BSB	HUS	Shetland	0.00955324	5.80963	6.26103e-09	0.0335847	108761	102230	100296
BSB	HUS	Solognote	0.00388668	2.19175	0.0283974	0.00971267	109620	101637	100850
HUS	TAN	BSB	0.00306783	2.60763	0.00911723	0.0353658	106153	102015	101391
HUS	WADI	BSB	0.00414316	4.17346	3.00013e-05	0.0476272	105905	101836	100996
HUS	WJS	BSB	0.00173921	1.79427	0.0727706	0.0201095	105595	102185	101830
HUS	XWH	BSB	0.00307519	2.67319	0.00751336	0.0354211	106488	101931	101306
LOPYL	LOPRQ	BSB	0.00348554	7.42968	1.08802e-13	0.0373633	107397	103588	102869
LOPRQ	MGS	BSB	0.00624719	8.71429	2.3e-16	0.0688882	105164	102938	101660
LOPRQ	BSB	MLN	0.00336576	2.01719	0.043676	0.0151893	109347	102215	101529
BSB	LOPRQ	Ouessant	0.0025922	1.60857	0.10771	0.0058929	109641	101609	101084
BSB	LOPRQ	SFK	0.00158864	1.0408	0.29797	0.00473156	108822	102303	101978
LOPRQ	SSSP	BSB	0.00763449	9.97893	2.3e-16	0.0844414	105607	103393	101826
BSB	LOPRQ	Shetland	0.00127717	0.890588	0.37315	0.00451289	109222	101911	101651
LOPRQ	BSB	Solognote	0.000818703	0.605652	0.544746	0.00205401	109798	101921	101754
LOPRQ	TAN	BSB	0.0073978	11.0095	2.3e-16	0.0817921	105737	103329	101811
LOPRQ	WADI	BSB	0.00847741	11.3896	2.3e-16	0.0934524	105557	103135	101401
LOPRQ	WJS	BSB	0.00608512	7.65186	1.9762e-14	0.0672837	105566	103202	101953
LOPRQ	XWH	BSB	0.00739262	9.44323	2.3e-16	0.0818447	105765	103467	101949
BSB	LOPYL	MGS	0.00582275	4.31812	1.5736e-05	0.0492807	102105	105322	104103
LOPYL	BSB	MLN	0.00179373	1.10831	0.267727	0.00822022	109278	102865	102497
BSB	LOPYL	Ouessant	0.00161641	1.00834	0.313293	0.00370229	109782	102275	101944
BSB	LOPYL	SFK	0.001323	0.923776	0.355603	0.00397065	108913	103061	102789
BSB	LOPYL	SSSP	0.0058916	4.34251	1.40866e-05	0.0369012	102280	105806	104567
BSB	LOPYL	Shetland	0.000315714	0.222519	0.82391	0.0011238	109351	102563	102499
LOPYL	BSB	Solognote	0.00063653	0.435853	0.662944	0.00161028	109846	102689	102559
BSB	LOPYL	TAN	0.00596618	4.15261	3.28711e-05	0.049324	102341	105834	104578
BSB	LOPYL	WADI	0.00599221	4.0937	4.24536e-05	0.0485991	101912	105624	104366
BSB	LOPYL	WJS	0.00592717	4.39475	1.109e-05	0.0456119	102460	105674	104428
BSB	LOPYL	XWH	0.00801229	5.76816	8.01423e-09	0.068004	102256	106182	104494
BSB	MGS	MLN	0.000545944	0.309644	0.756831	0.00247206	109022	100721	100612
BSB	MGS	Ouessant	0.00610367	3.29846	0.000972175	0.0137084	109350	100737	99514.5
BSB	MGS	SFK	0.00601533	3.88477	0.000102426	0.0177084	108472	101565	100350
MGS	SSSP	BSB	0.00142289	1.8141	0.069662	0.016708	105288	101549	101261
BSB	MGS	Shetland	0.00744203	5.24101	1.59698e-07	0.0259997	108733	101381	99883.2
BSB	MGS	Solognote	0.00344461	2.321	0.0202868	0.00855484	109427	100965	100272
MGS	TAN	BSB	0.00118079	2.56474	0.0103252	0.0138621	105390	101502	101262
MGS	WADI	BSB	0.00225665	2.90331	0.00369238	0.0263881	105371	101212	100756
WJS	MGS	BSB	0.00014628	0.167536	0.866948	0.00172153	104748	101774	101744
MGS	XWH	BSB	0.00118311	1.50915	0.131261	0.0139186	105319	101716	101476
Ouessant	MLN	BSB	0.00702228	5.66742	1.44968e-08	0.0525281	105182	102134	100709
MLN	SFK	BSB	0.00141176	1.16726	0.243105	0.011221	105200	102191	101903
BSB	SSSP	MLN	0.0010879	0.618458	0.536274	0.00494135	109569	101089	100870
Shetland	MLN	BSB	0.00215055	1.99633	0.0458985	0.0168137	104890	102309	101870
Solognote	MLN	BSB	0.00368213	3.16473	0.00155229	0.0281715	106410	101453	100709
TAN	BSB	MLN	0.000296236	0.172511	0.863035	0.0013447	109693	101043	100983
WADI	BSB	MLN	0.000510805	0.316792	0.751402	0.00230974	109624	100758	100655
WJS	BSB	MLN	0.0020652	1.03583	0.300282	0.00929569	109579	101198	100781
BSB	XWH	MLN	0.000353083	0.189033	0.850067	0.00160607	109741	101162	101090
Ouessant	SFK	BSB	0.00847093	5.8873	3.92559e-09	0.0631535	105851	101940	100228
BSB	SSSP	Ouessant	0.00668358	3.70375	0.000212438	0.0150552	109874	101093	99750.5
Ouessant	Shetland	BSB	0.0049133	4.13429	3.56055e-05	0.0363355	106650	100764	99778.3
Ouessant	Solognote	BSB	0.00338058	3.73065	0.000190986	0.0250775	106512	100920	100240
BSB	TAN	Ouessant	0.00593105	3.27469	0.00105778	0.0133654	109940	101057	99865.8
BSB	WADI	Ouessant	0.00615434	3.64525	0.000267133	0.0138273	109837	100779	99545.9
BSB	WJS	Ouessant	0.00279503	1.36632	0.171838	0.00629608	109948	100704	100142
BSB	XWH	Ouessant	0.00607724	2.95131	0.00316428	0.0137102	110038	101185	99962.8
BSB	SSSP	SFK	0.00893164	6.08972	1.13111e-09	0.0263785	108790	102188	100378
Shetland	SFK	BSB	0.00361504	2.75221	0.00591954	0.0278467	107117	100948	100220
Solognote	SFK	BSB	0.00508528	4.08212	4.46275e-05	0.0390759	106059	102037	101004
BSB	TAN	SFK	0.00734264	4.59722	4.28162e-06	0.0216917	108930	102056	100568
BSB	WADI	SFK	0.00781843	5.74753	9.05571e-09	0.023032	108814	101816	100236
BSB	WJS	SFK	0.0033203	1.65461	0.0980037	0.00980479	109026	101606	100933
BSB	XWH	SFK	0.00827593	4.89032	1.0067e-06	0.0244743	108941	102257	100578
BSB	SSSP	Shetland	0.00881007	5.59434	2.21459e-08	0.030879	109208	101848	100069
BSB	SSSP	Solognote	0.00560238	3.81154	0.000138102	0.013959	109824	101511	100380
TAN	SSSP	BSB	0.000242625	0.288264	0.773145	0.00288468	106372	101322	101273
SSSP	WADI	BSB	0.000830392	1.05701	0.290509	0.00985391	106651	100755	100587
WJS	SSSP	BSB	0.00156626	2.12214	0.0338261	0.0184089	105771	101786	101467
XWH	SSSP	BSB	0.000238814	0.309689	0.756797	0.00282894	107211	100894	100846
Solognote	Shetland	BSB	0.00150585	1.61261	0.10683	0.0115537	106048	101520	101215
BSB	TAN	Shetland	0.00817917	5.55374	2.79619e-08	0.0286783	109259	101822	100170
BSB	WADI	Shetland	0.0087972	6.3854	1.70949e-10	0.0307584	109131	101598	99825.5
BSB	WJS	Shetland	0.00236528	1.32813	0.184136	0.00828676	109498	101155	100678
BSB	XWH	Shetland	0.00961033	5.60233	2.11484e-08	0.0337405	109247	102100	100157
BSB	TAN	Solognote	0.00331113	2.33496	0.0195457	0.00825272	110038	101312	100644
BSB	WADI	Solognote	0.00362596	3.01211	0.00259441	0.00901012	109919	101038	100308
BSB	WJS	Solognote	0.00102967	0.670896	0.502287	0.00256544	109963	101046	100838
BSB	XWH	Solognote	0.00485641	3.32087	0.000897367	0.0121171	109990	101576	100595
TAN	WADI	BSB	0.00107251	1.35823	0.174392	0.0126966	106477	100969	100752
WJS	TAN	BSB	0.00132431	1.66534	0.0958443	0.0155664	105866	101770	101501
TAN	XWH	BSB	4.81349e-06	0.00754482	0.99398	5.72765e-05	106562	101380	101379
WJS	WADI	BSB	0.00240059	2.94067	0.00327498	0.028077	105976	101372	100886
XWH	WADI	BSB	0.00107054	1.3736	0.169565	0.0126462	107091	100698	100482
WJS	XWH	BSB	0.00132808	1.92429	0.0543185	0.0156229	105964	101849	101579
DLS	CLS	DFLS	0.00171122	1.94559	0.0517036	0.00630134	109724	100293	99950.6
DFLS	DUB	CLS	0.00110404	0.701231	0.483159	0.00802356	103090	103558	103329
FLS	DFLS	CLS	0.00164815	1.43385	0.151616	0.0115769	106124	101195	100862
Gotland	DFLS	CLS	0.00228822	1.78057	0.0749829	0.015981	106294	101230	100768
CLS	HTS	DFLS	0.000571755	0.859006	0.390337	0.00209937	110522	99308.9	99195.4
CLS	HUS	DFLS	0.00348213	4.68109	2.85351e-06	0.012988	109518	101174	100471
LOPRQ	CLS	DFLS	0.00213337	3.92011	8.85089e-05	0.00790716	110428	101206	100775
LOPYL	CLS	DFLS	0.00390393	6.78685	1.14606e-11	0.0144913	110502	102213	101418
CLS	MGS	DFLS	0.00241851	3.04777	0.0023055	0.00897348	109360	100536	100051
CLS	MLN	DFLS	0.00135478	0.79481	0.426724	0.0052249	101784	104389	104107
CLS	Ouessant	DFLS	0.00734208	5.05585	4.2848e-07	0.028245	100536	104751	103224
SFK	DFLS	CLS	0.00474861	3.16629	0.00154396	0.0329982	105385	102642	101672
CLS	SSSP	DFLS	0.00509928	7.12159	1.06692e-12	0.0189474	109912	100951	99926.3
Shetland	DFLS	CLS	0.0081299	6.76796	1.30613e-11	0.054761	106064	102194	100545
CLS	Solognote	DFLS	0.00587246	3.36644	0.000761464	0.0226897	101267	105054	103827
CLS	TAN	DFLS	0.00342143	4.34769	1.37582e-05	0.0127044	110190	100714	100027
CLS	WADI	DFLS	0.00478165	7.56581	3.86358e-14	0.0177098	109955	100593	99635.5
WJS	CLS	DFLS	0.00119829	1.2657	0.205622	0.00442683	110329	100443	100203
CLS	XWH	DFLS	0.00619247	8.11228	4.44089e-16	0.0230548	109915	101260	100014
DLS	CLS	DUB	0.000501233	0.582558	0.560191	0.00231294	109406	100204	100103
DLS	CLS	FLS	0.00125149	1.3154	0.188377	0.00626499	109862	100099	99848.5
DLS	CLS	Gotland	0.0018583	2.16001	0.0307716	0.00506048	110085	100193	99820.9
CLS	HTS	DLS	0.00120642	1.35937	0.17403	0.00967035	103054	101402	101158
HUS	DLS	CLS	0.00186136	1.88431	0.0595224	0.0197731	102169	103302	102918
LOPRQ	DLS	CLS	0.00101193	2.29067	0.0219824	0.010844	102710	103199	102990
DLS	CLS	LOPYL	0.0014694	1.86388	0.0623391	0.0302208	104439	103298	102995
MGS	DLS	CLS	0.000590037	0.88529	0.376	0.00630719	102054	102478	102358
DLS	CLS	MLN	0.000450138	0.558872	0.576249	0.00200635	111546	99792	99702.2
DLS	CLS	Ouessant	0.000930108	1.00765	0.313624	0.00208673	111485	99366	99181.4
DLS	CLS	SFK	0.00174086	2.73343	0.00626782	0.00512007	110690	100289	99940.4
SSSP	CLS	DLS	0.00188725	2.91855	0.0035166	0.0150738	103112	102556	102170
DLS	CLS	Shetland	0.00148098	2.17948	0.0292958	0.00518099	110999	99920.3	99624.8
DLS	CLS	Solognote	0.000358494	0.48492	0.627733	0.000885371	111787	99795.8	99724.3
TAN	CLS	DLS	0.00106003	1.22543	0.220413	0.00850052	103170	102439	102222
CLS	WADI	DLS	0.00179288	3.06587	0.00217036	0.0144879	102809	102286	101920
DLS	WJS	CLS	0.00224055	2.61103	0.00902705	0.0239447	103628	101893	101438
XWH	CLS	DLS	0.00158299	2.25712	0.0240008	0.0126681	103162	102691	102367
FLS	DUB	CLS	0.00270706	2.11855	0.0341283	0.0195172	102547	103979	103417
DUB	CLS	Gotland	0.00261453	1.87227	0.0611688	0.00731454	103978	103287	102749
CLS	HTS	DUB	4.85264e-05	0.0562987	0.955104	0.000222405	110333	99244.7	99235.1
CLS	HUS	DUB	0.00519626	5.75036	8.90553e-09	0.0242045	109156	101386	100338
LOPRQ	CLS	DUB	0.00282033	4.00451	6.21453e-05	0.0129728	110234	101240	100671
LOPYL	CLS	DUB	0.00468251	7.03783	1.95266e-12	0.0215364	110315	102254	101301
CLS	MGS	DUB	0.00262564	3.00239	0.00267871	0.0121616	109112	100558	100031
CLS	DUB	MLN	0.00421276	3.69215	0.000222365	0.0193973	104990	103305	102438
CLS	DUB	Ouessant	0.00515805	2.87882	0.00399162	0.0119533	104734	102873	101817
SFK	CLS	DUB	0.00219034	1.01266	0.311224	0.0103869	102853	104052	103597
CLS	SSSP	DUB	0.00307704	4.64237	3.44431e-06	0.0142704	109869	100730	100112
CLS	DUB	Shetland	0.00263058	1.71439	0.0864574	0.00953803	104488	103153	102612
CLS	DUB	Solognote	0.00449655	3.10567	0.00189847	0.0114584	105172	103308	102384
CLS	TAN	DUB	0.00174025	1.91092	0.056015	0.00806505	110109	100525	100175
CLS	WADI	DUB	0.0041005	7.39513	1.4122e-13	0.018959	109795	100525	99704.3
CLS	WJS	DUB	0.00108269	1.52508	0.127238	0.00501792	109904	100464	100247
CLS	XWH	DUB	0.00342381	3.92613	8.63246e-05	0.0159058	109921	100938	100249
Gotland	FLS	CLS	0.000651513	0.679332	0.496927	0.00446695	108628	99215.9	99086.7
CLS	HTS	FLS	0.0010375	1.74844	0.0803879	0.00518081	110645	99191.3	98985.7
CLS	HUS	FLS	0.0042738	5.2392	1.61271e-07	0.0216861	109638	101119	100259
LOPRQ	CLS	FLS	0.00258778	4.02517	5.69343e-05	0.0129729	110626	101071	100550
LOPYL	CLS	FLS	0.00450081	7.44787	9.4813e-14	0.0225175	110694	102072	101157
CLS	MGS	FLS	0.00352342	4.14906	3.33841e-05	0.0177813	109431	100494	99788.5
MLN	CLS	FLS	0.000382021	0.275719	0.782764	0.0019982	102105	104095	104016
CLS	Ouessant	FLS	0.00994486	6.87339	6.26943e-12	0.0520424	100454	104875	102809
SFK	FLS	CLS	0.00312337	2.24175	0.0249776	0.0216717	105375	102322	101685
CLS	SSSP	FLS	0.0052373	9.53889	2.3e-16	0.0264691	110081	100813	99762.2
Shetland	FLS	CLS	0.006558	5.15181	2.57986e-07	0.0436968	107317	100934	99619.2
CLS	Solognote	FLS	0.0047979	3.50539	0.000455938	0.0252064	101522	104750	103749
CLS	TAN	FLS	0.00369316	4.27908	1.87672e-05	0.018654	110353	100598	99857.8
CLS	WADI	FLS	0.00593135	8.93384	2.3e-16	0.0298834	110034	100568	99381.9
WJS	CLS	FLS	0.00125334	1.07423	0.282721	0.00628119	110499	100280	100029
CLS	XWH	FLS	0.0051704	6.30339	2.91206e-10	0.0261723	110160	100965	99926.5
CLS	HTS	Gotland	0.000609956	0.684455	0.493688	0.00165423	110851	99183.3	99062.4
CLS	HUS	Gotland	0.00456562	5.51732	3.44202e-08	0.0125819	109771	101182	100262
LOPRQ	CLS	Gotland	0.0026332	4.51997	6.18488e-06	0.00721569	110814	101130	100599
LOPYL	CLS	Gotland	0.00419911	6.32692	2.50103e-10	0.0115489	110875	102123	101269
CLS	MGS	Gotland	0.00326794	3.40736	0.000655949	0.00895823	109634	100517	99862.6
CLS	MLN	Gotland	0.00272563	1.71484	0.0863741	0.00776626	101996	104425	103857
Ouessant	Gotland	CLS	0.0109589	6.85181	7.29217e-12	0.0715375	105199	102680	100454
SFK	Gotland	CLS	0.00249583	1.55572	0.119775	0.0172776	105849	102023	101515
CLS	SSSP	Gotland	0.0048377	5.08434	3.6891e-07	0.0132794	110289	100812	99841.2
Shetland	Gotland	CLS	0.00592378	4.49344	7.00802e-06	0.0394044	107713	100701	99514.8
CLS	Solognote	Gotland	0.00865992	5.31926	1.04189e-07	0.0247107	101290	105195	103388
CLS	TAN	Gotland	0.00429404	4.63873	3.50558e-06	0.0117789	110451	100687	99826.2
CLS	WADI	Gotland	0.00598563	6.87025	6.40887e-12	0.0163802	110203	100618	99420.8
WJS	CLS	Gotland	0.00186197	1.8779	0.0603945	0.00508032	110740	100392	100019
CLS	XWH	Gotland	0.00667247	6.58861	4.43954e-11	0.0183481	110196	101174	99832.7
HTS	CLS	HUS	0.000670291	0.976472	0.328831	0.00419393	103983	101703	101566
CLS	HTS	LOPRQ	0.000815605	1.15177	0.249417	0.026735	103953	102014	101848
HTS	CLS	LOPYL	0.00133831	1.66873	0.0951703	0.0273211	105369	102333	102059
CLS	HTS	MGS	0.00150108	1.92838	0.0538084	0.0139884	103167	101454	101150
CLS	HTS	MLN	0.000156686	0.25743	0.796847	0.000693213	112480	98861.3	98830.3
CLS	HTS	Ouessant	0.000257528	0.250087	0.80252	0.000573707	112375	98410.6	98359.9
HTS	CLS	SFK	0.000160489	0.21337	0.831038	0.000469854	111516	99219.1	99187.2
HTS	CLS	SSSP	0.000126216	0.165059	0.868898	0.000850249	103114	101772	101747
CLS	HTS	Shetland	0.000175674	0.230763	0.817499	0.0006121	111823	98883.4	98848.7
HTS	CLS	Solognote	0.000708517	0.853384	0.393446	0.00173191	112802	98915.2	98775.1
HTS	CLS	TAN	0.000101651	0.146806	0.883285	0.00094728	102987	101823	101802
CLS	HTS	WADI	0.000676935	0.819971	0.412232	0.00616144	102582	101713	101575
HTS	CLS	WJS	0.00125511	1.74176	0.0815508	0.0106339	103227	101787	101532
HTS	CLS	XWH	0.000177342	0.241435	0.809218	0.00167829	103309	101883	101847
HUS	LOPRQ	CLS	0.000842408	0.918572	0.358319	0.00902505	102730	104076	103901
LOPYL	HUS	CLS	0.00361444	3.57699	0.000347573	0.0375252	103184	105077	104320
HUS	CLS	MGS	0.000349195	0.331452	0.740303	0.00328729	102602	102865	102793
CLS	HUS	MLN	0.00240452	3.10367	0.00191135	0.0108116	111587	100700	100217
CLS	HUS	Ouessant	0.00112753	1.0539	0.291931	0.00255123	111550	100041	99815.3
CLS	HUS	SFK	0.00912262	8.80593	2.3e-16	0.0271787	109996	101820	99979.2
CLS	HUS	SSSP	0.00308802	2.98229	0.00286104	0.0211332	102134	103711	103073
CLS	HUS	Shetland	0.00520005	5.89711	3.69917e-09	0.0184167	110666	101016	99970.9
CLS	HUS	Solognote	0.00251054	2.6926	0.00708976	0.00624819	111800	100697	100193
CLS	HUS	TAN	0.0025466	2.31908	0.0203908	0.0241126	102063	103705	103178
CLS	HUS	WADI	0.00250505	2.42598	0.0152671	0.0231541	101687	103477	102960
HUS	CLS	WJS	0.000939625	0.882993	0.37724	0.00812063	102513	103353	103159
HUS	XWH	CLS	0.00416598	3.29592	0.000981008	0.0440029	104158	102950	102096
LOPYL	CLS	LOPRQ	0.00181451	3.15412	0.00160981	0.0574835	103833	104765	104385
LOPRQ	MGS	CLS	0.000424935	0.805056	0.420787	0.0045626	102569	103341	103253
LOPRQ	CLS	MLN	0.00229195	4.9957	5.86233e-07	0.0102136	112370	100824	100363
LOPRQ	CLS	Ouessant	0.00154466	2.05164	0.0402042	0.00349085	112228	100318	100009
LOPRQ	CLS	SFK	0.00255503	4.72517	2.29927e-06	0.00756008	111411	101219	100703
SSSP	CLS	LOPRQ	0.00197587	3.30678	0.000943761	0.0614746	104000	103236	102829
LOPRQ	CLS	Shetland	0.00312971	5.66206	1.49564e-08	0.0109793	111778	100908	100278
LOPRQ	CLS	Solognote	0.00223342	3.73318	0.000189077	0.00553578	112616	100834	100385
TAN	CLS	LOPRQ	0.00127438	1.85348	0.0638142	0.0405296	104066	103126	102863
WADI	CLS	LOPRQ	0.000157487	0.293383	0.769229	0.00517882	103839	102741	102709
WJS	CLS	LOPRQ	0.00279217	3.92517	8.66671e-05	0.0846739	103937	103273	102698
XWH	CLS	LOPRQ	0.00180037	2.98719	0.00281553	0.0563297	104061	103382	103010
MGS	CLS	LOPYL	0.00367477	5.61182	2.00207e-08	0.0722975	104594	103574	102816
LOPYL	CLS	MLN	0.000708006	1.26671	0.205259	0.00320727	112184	101571	101428
LOPYL	CLS	Ouessant	0.00249848	2.92152	0.00348332	0.00568237	112243	101265	100760
LOPYL	CLS	SFK	0.00278926	5.27849	1.30251e-07	0.00831592	111382	102122	101554
SSSP	CLS	LOPYL	0.00217647	3.77142	0.000162321	0.0441784	105266	103570	103120
LOPYL	CLS	Shetland	0.00406589	6.03814	1.55901e-09	0.0143344	111791	101854	101029
LOPYL	CLS	Solognote	0.00203608	3.74322	0.000181679	0.00509416	112552	101702	101288
TAN	CLS	LOPYL	0.00233851	2.95657	0.00311084	0.0473022	105403	103531	103047
WADI	CLS	LOPYL	0.00128052	1.90101	0.0573007	0.0263797	105162	103132	102869
WJS	CLS	LOPYL	0.00369053	4.79633	1.61602e-06	0.0727692	105258	103662	102899
XWH	CLS	LOPYL	0.000238873	0.361025	0.718081	0.00505748	105181	103570	103520
CLS	MGS	MLN	0.00167486	2.07459	0.0380249	0.00748719	111342	100044	99709.3
CLS	MGS	Ouessant	0.00194836	1.87972	0.0601464	0.00438607	111224	99613.1	99225.7
CLS	MGS	SFK	0.00186602	2.00355	0.0451185	0.00552358	110343	100437	100063
CLS	MGS	SSSP	0.00172047	2.80208	0.00507736	0.0117103	101977	103007	102653
CLS	MGS	Shetland	0.00304332	4.0329	5.50934e-05	0.0107169	110574	100224	99616.1
CLS	MGS	Solognote	0.00205499	2.24867	0.0245334	0.00508591	111550	100090	99679.8
CLS	MGS	TAN	0.00134878	2.06236	0.0391732	0.0127004	101879	103009	102732
CLS	MGS	WADI	0.00295699	4.60409	4.14267e-06	0.0271979	101401	103018	102411
WJS	CLS	MGS	0.000112161	0.169767	0.865194	0.00105564	102982	102406	102383
CLS	MGS	XWH	0.00123441	2.09779	0.0359235	0.0118377	102216	103062	102807
Ouessant	MLN	CLS	0.00179006	1.70017	0.0890987	0.0117269	105386	102113	101748
MLN	SFK	CLS	0.00659725	6.13031	8.77106e-10	0.0439938	105405	103236	101883
CLS	SSSP	MLN	0.0022213	3.15583	0.00160041	0.0099443	112107	100243	99798.4
MLN	Shetland	CLS	0.00329036	3.06737	0.0021595	0.0219504	105067	102937	102262
Solognote	MLN	CLS	0.00116728	0.883844	0.376781	0.00764596	106856	101675	101438
CLS	TAN	MLN	0.000824279	0.875074	0.381534	0.00368798	112365	100045	99879.8
CLS	WADI	MLN	0.000610734	0.784185	0.432932	0.00272487	112264	99742.6	99620.8
WJS	CLS	MLN	0.000963019	1.20856	0.226832	0.00428955	112244	100035	99842.1
CLS	XWH	MLN	0.00147729	1.33976	0.180323	0.00662548	112278	100349	100053
Ouessant	SFK	CLS	0.00844868	5.52295	3.33351e-08	0.055213	105610	102540	100822
CLS	SSSP	Ouessant	0.00254919	2.57627	0.0099872	0.00574562	111961	99794.2	99286.7
Ouessant	Shetland	CLS	0.0051569	4.54991	5.36701e-06	0.033424	106362	101365	100325
Ouessant	Solognote	CLS	0.000631944	0.524232	0.600117	0.00410795	106516	101207	101079
CLS	TAN	Ouessant	0.00179332	1.5839	0.113217	0.00403982	112160	99665.9	99309.1
CLS	WADI	Ouessant	0.00200592	1.92842	0.0538035	0.00450607	112017	99407.5	99009.5
WJS	CLS	Ouessant	0.00137492	1.60106	0.109364	0.00308713	112168	99593.4	99319.9
CLS	XWH	Ouessant	0.00194345	1.78182	0.0747782	0.00438785	112106	99904.8	99517.2
CLS	SSSP	SFK	0.00482319	6.1556	7.47928e-10	0.014303	110903	100916	99947.5
Shetland	SFK	CLS	0.0033503	2.90029	0.00372813	0.022527	106859	101530	100852
Solognote	SFK	CLS	0.00778716	5.74931	8.96107e-09	0.0512863	106088	102906	101316
CLS	TAN	SFK	0.00322566	3.5673	0.000360684	0.00955714	111152	100667	100020
CLS	WADI	SFK	0.00369318	5.22414	1.74968e-07	0.0109144	111007	100457	99717.6
WJS	CLS	SFK	0.000837122	0.850273	0.395173	0.00247334	111256	100400	100232
CLS	XWH	SFK	0.00416667	4.66103	3.14624e-06	0.0123748	111036	101003	100165
CLS	SSSP	Shetland	0.0044428	5.95592	2.5861e-09	0.0156701	111269	100525	99635.6
CLS	SSSP	Solognote	0.00423992	5.46493	4.63078e-08	0.0105108	112173	100475	99626.5
SSSP	TAN	CLS	0.00086406	0.828189	0.407563	0.00955545	103819	102331	102154
SSSP	WADI	CLS	0.00164353	2.0029	0.045188	0.018062	104115	101771	101437
WJS	SSSP	CLS	0.000485182	0.540022	0.589182	0.00535601	103227	102627	102527
XWH	SSSP	CLS	0.000416243	0.532221	0.594573	0.00456901	104770	101838	101754
Solognote	Shetland	CLS	0.00447479	3.96106	7.46173e-05	0.02942	106029	102390	101478
CLS	TAN	Shetland	0.00381166	4.17243	3.01367e-05	0.013436	111450	100402	99639.6
CLS	WADI	Shetland	0.00442196	5.35984	8.32964e-08	0.0155476	111292	100207	99324.6
WJS	CLS	Shetland	0.00206212	2.33436	0.0195771	0.00721667	111697	100163	99750.7
CLS	XWH	Shetland	0.00525592	4.39875	1.08876e-05	0.0185749	111301	100806	99752.1
CLS	TAN	Solognote	0.00193073	1.92483	0.0542501	0.00478263	112504	100167	99781.2
CLS	WADI	Solognote	0.00224395	3.1879	0.00143311	0.00554294	112350	99917.9	99470.4
WJS	CLS	Solognote	0.000374101	0.47496	0.634816	0.000925289	112436	99989.1	99914.4
CLS	XWH	Solognote	0.00348842	3.919	8.89188e-05	0.00866181	112324	100562	99862.9
TAN	WADI	CLS	0.000772486	0.871117	0.38369	0.00858694	103845	101888	101731
WJS	TAN	CLS	0.00134615	1.71255	0.0867959	0.0148634	103222	102736	102460
XWH	TAN	CLS	0.00127732	1.80056	0.0717721	0.0140952	104038	102466	102205
WJS	WADI	CLS	0.00212333	2.05689	0.0396969	0.0233272	103353	102301	101867
XWH	WADI	CLS	0.00206222	2.61762	0.0088545	0.0225757	104573	101732	101313
WJS	XWH	CLS	7.20457e-05	0.0919066	0.926772	0.000796018	103440	102674	102659
DLS	DUB	DFLS	0.000499642	0.371713	0.710107	0.0018925	103405	103037	102935
FLS	DFLS	DLS	0.00119413	0.893068	0.371821	0.00681871	106130	100859	100618
Gotland	DFLS	DLS	0.00243887	1.56382	0.11786	0.0138191	106363	100956	100465
DLS	HTS	DFLS	0.00228806	3.04834	0.0023011	0.00838846	109471	99910.2	99454
DLS	HUS	DFLS	0.00517902	7.07653	1.47815e-12	0.0192135	108988	101392	100348
LOPRQ	DLS	DFLS	0.000437487	0.765798	0.443796	0.00161922	110176	100892	100804
LOPYL	DLS	DFLS	0.00222451	3.19001	0.0014227	0.00824493	110217	101888	101436
DLS	MGS	DFLS	0.00413158	4.78282	1.72857e-06	0.0152224	109112	100592	99763.8
DLS	MLN	DFLS	0.00300492	1.80014	0.0718386	0.0114958	101635	104330	103705
DLS	Ouessant	DFLS	0.00900602	6.87021	6.41087e-12	0.0343815	100334	104734	102864
SFK	DFLS	DLS	0.00479177	3.20424	0.00135421	0.0270608	105427	102342	101366
DLS	SSSP	DFLS	0.00679629	7.68779	1.4877e-14	0.0251381	109272	101252	99885.4
Shetland	DFLS	DLS	0.00791925	6.3523	2.12113e-10	0.0436324	106104	101890	100289
DLS	Solognote	DFLS	0.0075301	4.80948	1.51323e-06	0.0288586	101128	104987	103418
DLS	TAN	DFLS	0.00512102	5.81901	5.91956e-09	0.0189316	109557	101031	100001
DLS	WADI	DFLS	0.00649422	6.88628	5.72697e-12	0.0239077	109585	100745	99445.4
DLS	WJS	DFLS	0.000514441	0.537414	0.590982	0.00187995	111273	99411.4	99309.2
DLS	XWH	DFLS	0.00788892	7.55275	4.26326e-14	0.0292216	109368	101508	99919.2
FLS	DFLS	DUB	0.00482067	3.37277	0.000744157	0.0215215	105572	100404	99440.6
Gotland	DFLS	DUB	0.00380956	2.6589	0.0078396	0.0170818	105585	100281	99519.9
DFLS	DUB	HTS	0.000604056	0.398196	0.690486	0.00456458	102678	103155	103031
DFLS	DUB	HUS	0.00276707	1.70462	0.0882652	0.0141085	102575	104091	103517
DFLS	DUB	LOPRQ	0.000432334	0.301536	0.763006	0.00566617	104067	103965	103875
DFLS	DUB	LOPYL	0.000336512	0.244287	0.807008	0.00373352	104856	104371	104301
DFLS	DUB	MGS	0.00130604	0.907099	0.364355	0.00882679	102492	103487	103217
DUB	MLN	DFLS	0.00253975	1.54712	0.121833	0.00961445	101331	103070	102548
Ouessant	DFLS	DUB	0.00690182	4.54166	5.58135e-06	0.0308398	103364	101597	100204
DFLS	SFK	DUB	6.59502e-05	0.0329109	0.973746	0.000304762	104101	101133	101120
DUB	DFLS	SSSP	0.000857216	0.638079	0.523422	0.00452485	102601	103865	103687
Shetland	DFLS	DUB	0.00431964	2.70713	0.00678676	0.0194119	104925	100815	99947.6
Solognote	DFLS	DUB	0.00687631	4.35146	1.35232e-05	0.0309237	103662	102196	100800
DUB	DFLS	TAN	0.000526002	0.449381	0.653157	0.00347422	102877	103804	103695
DFLS	DUB	WADI	0.000444094	0.318189	0.750341	0.00290166	102375	103664	103572
WJS	DUB	DFLS	3.30409e-06	0.00242537	0.998065	1.2562e-05	103932	103246	103246
DUB	DFLS	XWH	0.00158326	1.26758	0.204946	0.0108115	102624	104111	103781
FLS	Gotland	DFLS	0.000683632	0.509385	0.610483	0.00275072	102945	98929.9	98794.7
FLS	DFLS	HTS	0.00119621	1.05269	0.292482	0.00875114	105631	100816	100575
FLS	DFLS	HUS	0.000860717	0.77247	0.439836	0.00427261	105697	101471	101296
FLS	DFLS	LOPRQ	0.00208795	1.85299	0.0638845	0.0260223	107076	101716	101292
FLS	DFLS	LOPYL	0.00222154	1.94135	0.0522155	0.0235065	107851	102127	101675
FLS	DFLS	MGS	0.000557088	0.453192	0.65041	0.00366811	105437	100994	100881
FLS	DFLS	MLN	0.0034769	2.94399	0.00324011	0.01625	104938	100291	99596.4
DFLS	FLS	Ouessant	0.00103045	0.701952	0.482709	0.00244162	102962	99765.3	99559.9
FLS	DFLS	SFK	0.000110838	0.0740246	0.940991	0.00034796	102659	100473	100450
FLS	DFLS	SSSP	0.0015133	1.21343	0.224964	0.00777567	105451	101547	101240
Shetland	FLS	DFLS	0.00529017	3.95582	7.62728e-05	0.0210883	101665	100545	99486.7
FLS	DFLS	Solognote	0.00279413	2.17	0.0300066	0.00721667	104068	100366	99806.7
FLS	DFLS	TAN	0.00137865	1.34394	0.178967	0.00884958	105759	101517	101238
FLS	DFLS	WADI	0.000515991	0.479234	0.631772	0.00328668	105255	101284	101179
FLS	DFLS	WJS	0.00169871	1.38912	0.164796	0.0100556	106489	101320	100977
FLS	DFLS	XWH	0.00266203	1.99339	0.0462191	0.0176162	105513	101830	101290
Gotland	DFLS	HTS	0.00225907	1.47387	0.140516	0.0163723	105837	100886	100431
Gotland	DFLS	HUS	0.00120687	0.78224	0.434073	0.00598308	105843	101481	101236
Gotland	DFLS	LOPRQ	0.00277117	2.27539	0.0228824	0.0342137	107269	101774	101211
Gotland	DFLS	LOPYL	0.00255753	1.85484	0.0636192	0.026953	108039	102180	101659
Gotland	DFLS	MGS	0.00144929	0.920181	0.357478	0.00948716	105640	101061	100768
Gotland	DFLS	MLN	0.000885211	0.608071	0.54314	0.00419131	104838	100056	99879.4
DFLS	Gotland	Ouessant	0.00265608	1.84713	0.0647287	0.00629532	102963	99955.6	99426.1
DFLS	Gotland	SFK	0.00309665	2.28127	0.0225326	0.00971577	102494	100795	100172
Gotland	DFLS	SSSP	0.0025443	2.21012	0.0270967	0.0129991	105671	101631	101115
Shetland	Gotland	DFLS	0.00597622	3.92	8.8549e-05	0.0237821	101926	100440	99246.6
DFLS	Gotland	Solognote	0.000586988	0.467629	0.64005	0.00152661	103820	100100	99982.4
Gotland	DFLS	TAN	0.00142097	1.03964	0.298506	0.009114	105870	101493	101205
Gotland	DFLS	WADI	0.00109817	0.717685	0.472951	0.00696963	105421	101314	101092
Gotland	DFLS	WJS	0.00294161	2.04145	0.0412064	0.0172839	106727	101423	100828
Gotland	DFLS	XWH	0.0018092	1.18673	0.235335	0.0120491	105535	101717	101350
HTS	HUS	DFLS	0.00292817	3.53238	0.000411842	0.0109073	109019	100811	100222
LOPRQ	HTS	DFLS	0.00270687	4.11871	3.80997e-05	0.00998985	110105	100831	100286
LOPYL	HTS	DFLS	0.00447309	6.369	1.9027e-10	0.0165603	109904	102001	101092
HTS	MGS	DFLS	0.00186152	2.13062	0.0331202	0.00688592	109132	100004	99632.2
HTS	MLN	DFLS	0.000813253	0.441647	0.658745	0.0031309	101396	103971	103802
HTS	Ouessant	DFLS	0.00681959	4.60356	4.15331e-06	0.0261905	100176	104340	102927
SFK	DFLS	HTS	0.00548004	3.92547	8.65593e-05	0.0392471	104969	102341	101225
HTS	SSSP	DFLS	0.00454977	4.49988	6.79909e-06	0.0168769	109488	100552	99641.3
Shetland	DFLS	HTS	0.00854653	7.39085	1.45883e-13	0.059452	105656	101899	100172
HTS	Solognote	DFLS	0.00534502	3.15796	0.0015888	0.0206257	100759	104686	103573
HTS	TAN	DFLS	0.00286603	4.85883	1.1808e-06	0.0106233	109763	100308	99734.7
HTS	WADI	DFLS	0.00423165	5.91645	3.28955e-09	0.0156372	109638	100138	99294
WJS	HTS	DFLS	0.00176843	1.87738	0.0604655	0.00651652	109763	100245	99891.4
HTS	XWH	DFLS	0.00564828	8.66034	2.3e-16	0.0209914	109471	100852	99719.6
LOPRQ	HUS	DFLS	0.00556415	7.99132	1.33227e-15	0.0207919	109558	102384	101251
LOPYL	HUS	DFLS	0.00729772	9.86803	2.3e-16	0.0272909	109773	103323	101825
MGS	HUS	DFLS	0.00107884	1.06263	0.28795	0.0040508	109229	100694	100477
MLN	HUS	DFLS	0.00201105	1.1296	0.258644	0.00780257	102012	104555	104135
HUS	Ouessant	DFLS	0.00395817	2.75703	0.00583291	0.0154551	100615	104605	103780
DFLS	SFK	HUS	0.000821738	0.5621	0.574048	0.00414006	104527	102656	102487
HUS	SSSP	DFLS	0.0016036	2.02028	0.0433545	0.00603676	110215	100615	100293
Shetland	DFLS	HUS	0.00641503	4.91152	9.03753e-07	0.0311068	105556	102387	101082
HUS	Solognote	DFLS	0.00251019	1.39715	0.162368	0.0098277	101452	104735	104211
TAN	HUS	DFLS	7.63168e-05	0.0750018	0.940213	0.000287285	110429	100442	100427
HUS	WADI	DFLS	0.00127418	1.28109	0.200162	0.00478309	110176	100297	100042
WJS	HUS	DFLS	0.00468017	4.259	2.05345e-05	0.0173549	110161	101171	100229
HUS	XWH	DFLS	0.00270979	2.52492	0.0115725	0.0101975	110553	100691	100147
LOPYL	LOPRQ	DFLS	0.00178174	4.70336	2.55919e-06	0.00663641	111618	102345	101981
LOPRQ	MGS	DFLS	0.00452923	5.53069	3.18975e-08	0.0168093	109634	101582	100666
LOPRQ	MLN	DFLS	0.00339776	2.37637	0.0174838	0.0130905	102266	105333	104620
LOPRQ	Ouessant	DFLS	0.00935028	7.26449	3.74367e-13	0.0359276	101150	105675	103717
SFK	DFLS	LOPRQ	0.00514115	4.23185	2.31777e-05	0.0623277	106326	103153	102098
LOPRQ	SSSP	DFLS	0.00717351	9.01723	2.3e-16	0.0267039	109949	102158	100703
Shetland	DFLS	LOPRQ	0.00906747	8.26448	2.3e-16	0.104275	107073	102771	100924
LOPRQ	Solognote	DFLS	0.00788008	5.14797	2.63317e-07	0.0304165	101766	106002	104345
LOPRQ	TAN	DFLS	0.00551248	7.23431	4.67848e-13	0.0205106	110213	101940	100823
LOPRQ	WADI	DFLS	0.0068664	8.97684	2.3e-16	0.0254761	110021	101790	100401
LOPRQ	WJS	DFLS	0.000939686	1.05001	0.293713	0.00349517	110330	101443	101252
LOPRQ	XWH	DFLS	0.0082562	10.0698	2.3e-16	0.0307787	110020	102416	100739
LOPYL	MGS	DFLS	0.00627786	7.54486	4.52971e-14	0.0233347	109638	102592	101312
LOPYL	MLN	DFLS	0.0051151	3.36375	0.000768903	0.0196404	103107	105857	104779
LOPYL	Ouessant	DFLS	0.0110315	8.22992	2.3e-16	0.0423266	101682	106402	104080
SFK	DFLS	LOPYL	0.00360507	2.70436	0.00684369	0.0380236	107008	103471	102727
LOPYL	SSSP	DFLS	0.00889414	11.6895	2.3e-16	0.0331639	110000	103184	101365
Shetland	DFLS	LOPYL	0.00820392	7.051	1.77636e-12	0.0817992	107784	103119	101441
LOPYL	Solognote	DFLS	0.00956979	6.04363	1.50683e-09	0.0368519	102435	106635	104613
LOPYL	TAN	DFLS	0.00724308	8.47418	2.3e-16	0.0270115	110150	103030	101549
LOPYL	WADI	DFLS	0.00859083	11.9368	2.3e-16	0.0319442	109936	102868	101115
LOPYL	WJS	DFLS	0.00271182	2.85548	0.00429721	0.0101085	110287	102520	101965
LOPYL	XWH	DFLS	0.00997974	12.0023	2.3e-16	0.0372117	110289	103295	101254
MLN	MGS	DFLS	0.000974741	0.518856	0.603861	0.00376764	101580	104054	103852
MGS	Ouessant	DFLS	0.00502318	3.65047	0.000261762	0.0194457	100397	104225	103184
SFK	DFLS	MGS	0.00529863	3.11802	0.00182072	0.0341839	104824	102567	101485
MGS	SSSP	DFLS	0.0026918	3.01639	0.00255801	0.010064	109742	100427	99887.6
Shetland	DFLS	MGS	0.00753014	6.67754	2.4299e-11	0.0475645	105421	102035	100510
MGS	Solognote	DFLS	0.00356104	2.10252	0.035508	0.0138402	101110	104487	103745
MGS	TAN	DFLS	0.00100736	1.36168	0.173298	0.00376468	109968	100215	100014
MGS	WADI	DFLS	0.00236781	3.38998	0.000698975	0.00881525	109939	99969.5	99497.2
WJS	MGS	DFLS	0.00361175	3.02548	0.00248238	0.0133589	109608	100806	100081
MGS	XWH	DFLS	0.00379144	4.80681	1.53357e-06	0.0142086	109681	100773	100011
MLN	DFLS	Ouessant	0.00284046	1.91781	0.055135	0.00682442	100718	101962	101385
DFLS	SFK	MLN	0.0045282	3.38663	0.000707561	0.0217803	103160	101616	100700
MLN	SSSP	DFLS	0.00355483	1.8936	0.0582781	0.0137923	101813	104716	103974
DFLS	Shetland	MLN	0.000993579	0.684763	0.493493	0.00474475	103921	100532	100333
MLN	Solognote	DFLS	0.00467674	3.41137	0.000646367	0.0175536	103048	101416	100472
MLN	TAN	DFLS	0.00193533	1.10168	0.270601	0.00751757	101824	104669	104265
MLN	WADI	DFLS	0.00323469	1.80834	0.0705532	0.0125484	101509	104668	103993
WJS	MLN	DFLS	0.00250259	1.35484	0.175468	0.00962764	101935	104733	104210
MLN	XWH	DFLS	0.00460718	2.25844	0.0239185	0.0179206	101818	105092	104128
DFLS	SFK	Ouessant	0.00284063	2.69415	0.00705682	0.00680884	101747	101104	100531
SSSP	Ouessant	DFLS	0.00241477	1.62489	0.104185	0.00947388	100621	104329	103826
Ouessant	DFLS	Shetland	0.00257368	1.51136	0.130696	0.0100885	99321.4	101665	101143
Solognote	Ouessant	DFLS	0.00149219	1.00298	0.315871	0.00568419	102006	100783	100483
TAN	Ouessant	DFLS	0.00403443	2.723	0.00646916	0.0157447	100684	104543	103703
WADI	Ouessant	DFLS	0.0027397	1.70419	0.0883463	0.0107219	100412	104229	103660
WJS	Ouessant	DFLS	0.00847597	5.59502	2.20591e-08	0.0325415	100655	105144	103376
XWH	Ouessant	DFLS	0.00134506	0.832447	0.405157	0.00531115	100617	104444	104164
SFK	DFLS	SSSP	0.00500359	3.95354	7.70043e-05	0.0255249	104731	103013	101987
DFLS	SFK	Shetland	0.00240379	1.79237	0.0730734	0.00953862	100201	101818	101329
Solognote	DFLS	SFK	0.00259959	1.55441	0.120086	0.00822153	100780	102296	101765
SFK	DFLS	TAN	0.00492692	4.39538	1.10581e-05	0.0312657	105026	102971	101961
SFK	DFLS	WADI	0.00580744	4.07206	4.65995e-05	0.0361185	104692	102907	101719
SFK	DFLS	WJS	0.00438981	3.1671	0.00153969	0.0258763	105683	102701	101803
SFK	DFLS	XWH	0.00671356	5.00476	5.59327e-07	0.0436873	104843	103347	101968
Shetland	DFLS	SSSP	0.00876308	7.29808	2.91989e-13	0.043603	105489	102643	100859
SSSP	Solognote	DFLS	0.0009694	0.510519	0.609688	0.00381329	101514	104453	104251
TAN	SSSP	DFLS	0.00168683	1.55598	0.119713	0.00632496	110836	100210	99872.4
WADI	SSSP	DFLS	0.000336422	0.373862	0.708507	0.00125954	111112	99472.8	99405.9
WJS	SSSP	DFLS	0.00630348	6.39904	1.56356e-10	0.0232868	110516	100955	99690.1
SSSP	XWH	DFLS	0.00111394	1.0356	0.300389	0.0041853	111453	99782.2	99560.1
DFLS	Shetland	Solognote	0.00379475	2.61009	0.00905183	0.00992275	102846	100965	100202
Shetland	DFLS	TAN	0.00772975	7.19673	6.1684e-13	0.0478496	105693	102509	100937
Shetland	DFLS	WADI	0.00848209	5.67342	1.39977e-08	0.0515192	105362	102449	100726
Shetland	DFLS	WJS	0.00896601	7.40823	1.27898e-13	0.0510106	106519	102408	100588
Shetland	DFLS	XWH	0.00902814	7.38661	1.50546e-13	0.057558	105477	102852	101012
TAN	Solognote	DFLS	0.00258139	1.57967	0.114183	0.0101165	101429	104830	104291
WADI	Solognote	DFLS	0.00128987	0.760014	0.447246	0.0050682	101156	104496	104226
WJS	Solognote	DFLS	0.00701226	3.93361	8.36797e-05	0.0270119	101480	105342	103875
Solognote	XWH	DFLS	9.43526e-05	0.049852	0.96024	0.000373552	101493	104601	104581
TAN	WADI	DFLS	0.00135849	1.77324	0.076189	0.0050711	111049	99729.9	99459.3
WJS	TAN	DFLS	0.00462194	4.33328	1.46907e-05	0.0170727	110735	100774	99846.6
TAN	XWH	DFLS	0.00279314	4.12918	3.64053e-05	0.0104864	110934	100447	99887
WJS	WADI	DFLS	0.00599993	5.89318	3.78834e-09	0.0220549	110835	100421	99223.3
WADI	XWH	DFLS	0.00145367	1.74528	0.0809361	0.00543975	111450	99535.2	99246.3
WJS	XWH	DFLS	0.00740052	6.50061	7.99967e-11	0.0273753	110618	101197	99710
DUB	DLS	FLS	0.00301571	2.52406	0.0116009	0.0152794	103797	103086	102466
DUB	DLS	Gotland	0.000812268	0.664298	0.5065	0.00226761	103845	102883	102716
DLS	HTS	DUB	0.000551768	0.920872	0.357117	0.00253482	109200	99763.4	99653.4
DLS	HUS	DUB	0.00568871	5.35507	8.55218e-08	0.0264607	108550	101529	100381
LOPRQ	DLS	DUB	0.00232554	5.35632	8.49359e-08	0.0106856	109896	101083	100614
LOPYL	DLS	DUB	0.0041939	7.58191	3.39728e-14	0.0192679	109950	102092	101239
DLS	MGS	DUB	0.00312866	3.57998	0.000343623	0.014446	108778	100528	99900.7
DLS	DUB	MLN	0.00465791	4.00027	6.32712e-05	0.0213716	104743	103158	102202
DLS	DUB	Ouessant	0.00607204	4.59442	4.33955e-06	0.0140171	104527	102767	101526
SFK	DLS	DUB	0.00170828	0.943003	0.345679	0.00809405	102467	103914	103560
DLS	SSSP	DUB	0.003571	4.19287	2.75447e-05	0.0165499	109145	100947	100229
DLS	DUB	Shetland	0.00407474	2.89614	0.00377789	0.0146705	104335	103100	102263
DLS	DUB	Solognote	0.00485321	4.05646	4.98218e-05	0.012334	104919	103155	102159
DLS	TAN	DUB	0.00223648	2.91875	0.00351443	0.0103591	109391	100755	100305
DLS	WADI	DUB	0.0046009	5.25249	1.50059e-07	0.0212274	109345	100598	99676.3
DLS	WJS	DUB	0.00159767	1.8811	0.0599588	0.00731909	110762	99587.4	99269.7
DLS	XWH	DUB	0.00391898	4.01221	6.01519e-05	0.0181815	109276	101087	100298
Gotland	FLS	DLS	0.00126801	1.34573	0.178391	0.00705106	108624	98962.2	98711.6
DLS	HTS	FLS	0.00229	2.96262	0.0030503	0.0114128	109559	99756.5	99300.7
DLS	HUS	FLS	0.00551361	5.47187	4.45322e-08	0.0278129	109065	101295	100184
LOPRQ	DLS	FLS	0.00134852	1.76071	0.0782874	0.00675111	110333	100809	100538
LOPYL	DLS	FLS	0.00327418	4.16037	3.17736e-05	0.0163574	110372	101802	101138
DLS	MGS	FLS	0.00477838	5.23561	1.64445e-07	0.023933	109136	100503	99546.7
DLS	MLN	FLS	0.000822139	0.657012	0.511173	0.0042745	101916	103917	103746
DLS	Ouessant	FLS	0.0111674	8.77703	2.3e-16	0.0579758	100230	104836	102520
SFK	FLS	DLS	0.00361524	2.31818	0.0204395	0.020391	105397	102094	101359
DLS	SSSP	FLS	0.00647556	6.44127	1.18475e-10	0.0325655	109409	101082	99781.3
Shetland	FLS	DLS	0.00680267	5.89867	3.66442e-09	0.037076	107312	100679	99318.8
DLS	Solognote	FLS	0.00601148	4.93893	7.85544e-07	0.0313108	101343	104642	103392
DLS	TAN	FLS	0.00493477	5.79612	6.78673e-09	0.0248002	109666	100859	99868.9
DLS	WADI	FLS	0.00718396	9.31796	2.3e-16	0.035958	109621	100677	99240.9
WJS	DLS	FLS	4.15608e-06	0.00459589	0.996333	2.06301e-05	111405	99201.4	99200.6
DLS	XWH	FLS	0.00641103	7.44336	9.81437e-14	0.0322705	109568	101168	99879.2
DLS	HTS	Gotland	0.00247396	3.02625	0.00247606	0.00670681	109821	99804.6	99312
DLS	HUS	Gotland	0.00640731	5.96211	2.49007e-09	0.0175824	109261	101421	100130
LOPRQ	DLS	Gotland	0.0007918	1.39354	0.163458	0.00216672	110578	100803	100644
LOPYL	DLS	Gotland	0.00237511	3.54731	0.000389183	0.00652287	110611	101790	101308
DLS	MGS	Gotland	0.00512862	5.71925	1.06997e-08	0.0139759	109404	100590	99563.9
DLS	MLN	Gotland	0.00452039	2.92794	0.00341218	0.0127897	101856	104375	103436
Ouessant	Gotland	DLS	0.010068	6.41211	1.43517e-10	0.0542476	105177	102287	100248
SFK	Gotland	DLS	0.0023894	1.27711	0.201564	0.0134422	105905	101707	101222
DLS	SSSP	Gotland	0.006681	5.79924	6.66149e-09	0.0182765	109670	101134	99791.6
Shetland	Gotland	DLS	0.00555963	4.19437	2.73632e-05	0.0302454	107754	100370	99260.1
Solognote	Gotland	DLS	0.00880914	5.46485	4.63296e-08	0.0481249	105138	102960	101162
DLS	TAN	Gotland	0.00613918	6.42771	1.29537e-10	0.0167831	109827	101012	99779.7
DLS	WADI	Gotland	0.00784514	8.4016	2.3e-16	0.0213625	109847	100786	99216.7
WJS	DLS	Gotland	7.42151e-06	0.00979256	0.992187	2.00541e-05	111695	99240	99238.6
DLS	XWH	Gotland	0.00851595	7.96336	1.77636e-15	0.0233209	109653	101426	99713.5
DLS	HTS	HUS	0.00300245	4.51078	6.45892e-06	0.0185157	103147	102382	101769
LOPRQ	DLS	HTS	0.001395	2.95601	0.00311647	0.0159046	102188	102922	102635
DLS	HTS	LOPYL	0.00014413	0.242707	0.808232	0.00294994	104321	102663	102633
MGS	DLS	HTS	0.00029919	0.361441	0.71777	0.0034306	101485	102154	102093
DLS	HTS	MLN	0.000608201	0.740191	0.459184	0.00269841	111317	99349.4	99228.6
DLS	HTS	Ouessant	0.0011907	1.39973	0.161595	0.00265933	111256	98943.9	98708.5
DLS	HTS	SFK	0.00158946	1.86265	0.0625114	0.00465235	110469	99792.5	99475.8
DLS	SSSP	HTS	0.00139041	1.39783	0.162163	0.0160542	101733	102649	102364
DLS	HTS	Shetland	0.0016626	2.43134	0.0150429	0.00578998	110773	99485	99154.8
HTS	DLS	Solognote	0.000345125	0.384702	0.700458	0.000847492	111639	99332	99263.5
TAN	HTS	DLS	0.00226115	3.1691	0.00152911	0.0180757	102707	102240	101779
HTS	WADI	DLS	0.000598326	0.744712	0.456446	0.00486184	102457	101796	101675
WJS	DLS	HTS	0.000217053	0.23594	0.813479	0.00247012	103291	101345	101301
DLS	XWH	HTS	0.000925412	0.948252	0.343001	0.0106933	101920	102679	102489
LOPRQ	DLS	HUS	0.00204228	3.88164	0.000103756	0.012573	104013	103369	102948
LOPYL	HUS	DLS	0.00148858	1.54102	0.123312	0.0116178	103398	104543	104232
DLS	HUS	MGS	0.00112686	1.00627	0.314286	0.0105111	102093	103034	102802
DLS	HUS	MLN	0.00284946	2.90979	0.00361668	0.0128001	110953	100816	100243
DLS	HUS	Ouessant	0.00205012	2.21387	0.0268374	0.00463304	110963	100202	99792.3
DLS	HUS	SFK	0.0108437	11.6352	2.3e-16	0.0321612	109479	102053	99863.1
HUS	SSSP	DLS	0.00365027	3.41505	0.0006377	0.0282805	104231	102651	101905
DLS	HUS	Shetland	0.00666571	8.22974	2.3e-16	0.0235041	110135	101235	99893.9
DLS	HUS	Solognote	0.00286475	2.67879	0.00738882	0.00712824	111151	100798	100222
HUS	TAN	DLS	0.00447777	3.65684	0.000255342	0.0346974	104229	102753	101837
DLS	HUS	WADI	0.00503356	5.57444	2.48332e-08	0.045489	101298	103838	102798
DLS	WJS	HUS	0.0068462	7.28358	3.25073e-13	0.0421266	104477	102548	101154
HUS	XWH	DLS	0.00395534	3.71206	0.000205577	0.0306199	104605	102602	101793
LOPYL	DLS	LOPRQ	0.000472981	0.588458	0.556225	0.0149653	103540	104494	104395
LOPRQ	MGS	DLS	0.000314075	0.419626	0.674759	0.00251142	102616	103084	103019
LOPRQ	DLS	MLN	0.00184805	2.48326	0.0130188	0.00822452	112000	100646	100275
LOPRQ	DLS	Ouessant	0.000623595	1.17986	0.238055	0.00140753	111915	100101	99976.3
LOPRQ	DLS	SFK	0.000829954	1.16701	0.243205	0.00245224	111160	100900	100733
LOPRQ	SSSP	DLS	0.000498389	0.556797	0.577666	0.00399555	103140	103369	103266
LOPRQ	DLS	Shetland	0.00166289	3.18268	0.0014592	0.00582625	111519	100634	100300
LOPRQ	DLS	Solognote	0.00188025	2.61973	0.00880005	0.00465471	112249	100676	100298
DLS	TAN	LOPRQ	8.81893e-05	0.116252	0.907453	0.00280134	103426	103172	103154
DLS	WADI	LOPRQ	0.00120869	1.59159	0.111476	0.0382347	103466	102859	102611
WJS	DLS	LOPRQ	0.00144295	1.76727	0.0771838	0.0433451	104840	102160	101865
XWH	DLS	LOPRQ	0.000439918	0.548643	0.583251	0.0137765	103499	103334	103244
MGS	DLS	LOPYL	0.00220862	3.46694	0.000526423	0.0434019	104322	103303	102847
LOPYL	DLS	MLN	0.000266006	0.319913	0.749034	0.00120335	111787	101387	101333
LOPYL	DLS	Ouessant	0.00158647	2.53029	0.0113967	0.00360342	111900	101040	100720
LOPYL	DLS	SFK	0.00107936	1.42366	0.154546	0.00321355	111112	101807	101587
SSSP	DLS	LOPYL	0.000708862	0.786748	0.431429	0.0144093	104624	103567	103420
LOPYL	DLS	Shetland	0.00261274	3.97997	6.89238e-05	0.00919903	111502	101571	101042
LOPYL	DLS	Solognote	0.0016859	2.11606	0.0343395	0.00421256	112153	101534	101193
TAN	DLS	LOPYL	0.000869837	1.11487	0.264904	0.0176207	104759	103532	103352
DLS	WADI	LOPYL	0.000190996	0.279738	0.779679	0.003922	104776	103005	102966
WJS	DLS	LOPYL	0.00224448	2.54571	0.0109057	0.0438333	106158	102523	102064
DLS	XWH	LOPYL	0.00122399	1.82375	0.0681906	0.025289	104613	103747	103494
DLS	MGS	MLN	0.00212681	2.38836	0.0169237	0.00948116	110971	99976	99551.7
DLS	MGS	Ouessant	0.00288003	2.96023	0.00307412	0.00646436	110911	99604.4	99032.4
DLS	MGS	SFK	0.00360844	3.51198	0.000444789	0.0106157	110104	100503	99779.8
MGS	SSSP	DLS	0.000187465	0.226603	0.820732	0.00148871	103342	102047	102009
DLS	MGS	Shetland	0.00452646	7.21149	5.53335e-13	0.0158433	110322	100276	99372.3
DLS	MGS	Solognote	0.00241562	2.46324	0.0137688	0.00596695	111175	100019	99537.3
MGS	TAN	DLS	0.00101789	1.73105	0.0834422	0.00808224	103344	102118	101910
MGS	WADI	DLS	0.00388885	6.53208	6.48632e-11	0.0307733	103193	102063	101272
DLS	WJS	MGS	0.00138404	1.23867	0.215467	0.0127246	103914	101580	101299
MGS	XWH	DLS	0.000489258	0.545044	0.585723	0.00389246	103314	102265	102165
Ouessant	MLN	DLS	0.00226149	1.97259	0.0485427	0.0122321	105250	101887	101427
MLN	SFK	DLS	0.00534882	4.8318	1.35307e-06	0.02947	105372	102855	101760
DLS	SSSP	MLN	0.00266623	2.76073	0.00576716	0.0119342	111360	100437	99902.8
MLN	Shetland	DLS	0.00229363	1.81792	0.0690767	0.012641	105000	102574	102105
Solognote	MLN	DLS	0.00108009	0.814827	0.415171	0.00585632	106676	101405	101186
DLS	TAN	MLN	0.00127152	1.2068	0.227509	0.00568823	111613	100241	99986.2
DLS	WADI	MLN	0.00106127	1.09255	0.27459	0.00472671	111776	99777.8	99566.3
WJS	DLS	MLN	0.000518619	0.487617	0.625821	0.00228835	113084	99049.9	98947.2
DLS	XWH	MLN	0.00192393	1.50817	0.131512	0.00862087	111603	100470	100084
Ouessant	SFK	DLS	0.00766363	4.79283	1.64443e-06	0.0413481	105599	102181	100626
DLS	SSSP	Ouessant	0.00347129	3.64974	0.000262507	0.00782128	111269	100045	99352.4
Ouessant	Shetland	DLS	0.00461973	4.46455	8.02382e-06	0.0247212	106331	101039	100109
Ouessant	Solognote	DLS	0.00119421	1.04771	0.294771	0.00641081	106395	101014	100773
DLS	TAN	Ouessant	0.00271749	2.97438	0.00293578	0.00611877	111447	99902.4	99360.9
DLS	WADI	Ouessant	0.0029365	3.6383	0.000274439	0.00658412	111591	99504.4	98921.7
WJS	DLS	Ouessant	0.000450779	0.615078	0.538503	0.00100258	113056	98561.7	98472.9
DLS	XWH	Ouessant	0.00286661	2.95834	0.00309306	0.00646613	111503	100097	99524.6
DLS	SSSP	SFK	0.00654961	6.93359	4.10294e-12	0.0193506	110273	101228	99910.4
Shetland	SFK	DLS	0.0030967	2.2514	0.0243604	0.0170318	106903	101225	100600
Solognote	SFK	DLS	0.00644689	4.82011	1.43479e-06	0.0351478	106040	102509	101196
DLS	TAN	SFK	0.0049554	4.78175	1.7378e-06	0.0146288	110523	100986	99990.3
DLS	WADI	SFK	0.00543544	6.93823	3.97038e-12	0.0159792	110642	100614	99526.2
DLS	WJS	SFK	0.000908916	1.0251	0.305315	0.00265305	112208	99449.1	99268.5
DLS	XWH	SFK	0.00589511	5.22946	1.70003e-07	0.0174322	110488	101250	100064
DLS	SSSP	Shetland	0.00590987	6.50794	7.61884e-11	0.0207714	110634	100831	99646.4
DLS	SSSP	Solognote	0.00459	4.11297	3.90599e-05	0.0113872	111427	100671	99751.3
SSSP	TAN	DLS	0.000831292	0.760226	0.44712	0.0066099	104426	101989	101819
SSSP	WADI	DLS	0.00371338	4.54677	5.44744e-06	0.0293573	104564	101697	100945
SSSP	DLS	WJS	0.00501497	3.83879	0.000123644	0.0450043	101158	103735	102700
SSSP	XWH	DLS	0.000304394	0.344892	0.730176	0.00240971	105299	101487	101426
Solognote	Shetland	DLS	0.00338476	2.87783	0.00400425	0.0184207	105950	102016	101328
DLS	TAN	Shetland	0.00528043	7.03232	2.03126e-12	0.0185487	110811	100711	99653.3
DLS	WADI	Shetland	0.00590354	7.08778	1.36269e-12	0.0206496	110909	100346	99168.5
WJS	DLS	Shetland	0.000589367	0.883338	0.377054	0.00204333	112647	99082.4	98965.6
DLS	XWH	Shetland	0.00672377	7.15563	8.32889e-13	0.0236614	110738	101038	99688.6
DLS	TAN	Solognote	0.00228471	2.03932	0.0414181	0.00566392	111755	100367	99909.4
DLS	WADI	Solognote	0.00260262	2.96288	0.00304775	0.00642358	111866	99955.9	99437
WJS	DLS	Solognote	1.64487e-05	0.0150035	0.988029	4.0303e-05	113271	99018.4	99015.1
DLS	XWH	Solognote	0.00384213	3.2435	0.00118071	0.00953979	111648	100680	99909.8
TAN	WADI	DLS	0.00287173	3.84971	0.000118257	0.0228459	104288	101809	101226
TAN	DLS	WJS	0.00471603	3.18741	0.00143554	0.0424171	101257	103664	102691
XWH	TAN	DLS	0.000527764	0.737732	0.460677	0.00420152	104569	102049	101941
WADI	DLS	WJS	0.00121277	0.741974	0.458103	0.0112092	101091	102916	102666
XWH	WADI	DLS	0.0034115	5.26272	1.41936e-07	0.0269562	104944	101579	100889
XWH	DLS	WJS	0.00461404	3.26436	0.00109713	0.0415974	101275	103790	102837
FLS	Gotland	DUB	0.00103167	1.25671	0.208857	0.00451773	108193	98113	97910.8
FLS	DUB	HTS	0.00176799	1.26941	0.204294	0.0132755	102095	103536	103171
FLS	DUB	HUS	0.00359792	2.46248	0.0137982	0.0183363	101981	104461	103712
DUB	LOPRQ	FLS	0.00167918	1.23864	0.215478	0.00858674	104418	103905	103556
LOPYL	DUB	FLS	0.000213673	0.161172	0.871958	0.0010974	104814	104336	104291
FLS	DUB	MGS	0.0018454	1.39734	0.162311	0.0124734	101849	103807	103425
MLN	FLS	DUB	0.00124216	0.869845	0.384385	0.00563428	102976	102185	101932
Ouessant	FLS	DUB	0.00213438	1.74661	0.080705	0.00950817	103744	100809	100379
FLS	SFK	DUB	0.00483776	2.81981	0.00480521	0.0218195	104383	101436	100460
FLS	DUB	SSSP	0.000619722	0.556587	0.577809	0.0032676	102062	104111	103983
FLS	Shetland	DUB	0.000484427	0.430397	0.666907	0.00214825	106460	99303.5	99207.3
Solognote	FLS	DUB	0.00212911	1.36246	0.173054	0.00958105	103650	101780	101347
FLS	DUB	TAN	0.000818982	0.623667	0.532846	0.00539417	102326	104106	103936
FLS	DUB	WADI	0.000945525	0.82115	0.411561	0.00618209	101757	104010	103813
DUB	WJS	FLS	0.00300443	1.93517	0.0529693	0.015259	104364	103334	102715
FLS	DUB	XWH	0.00101535	0.940316	0.347055	0.00689267	102169	104289	104077
Gotland	DUB	HTS	0.00280481	1.58268	0.113495	0.0208559	102327	103566	102986
Gotland	DUB	HUS	0.00393705	2.07847	0.0376662	0.0200318	102159	104437	103617
DUB	LOPRQ	Gotland	3.61154e-05	0.0303097	0.97582	0.000101776	104426	103774	103766
Gotland	LOPYL	DUB	0.00131906	0.796108	0.425969	0.0061977	104229	104821	104545
Gotland	DUB	MGS	0.00271576	1.51968	0.128593	0.0182431	102082	103838	103276
MLN	Gotland	DUB	0.00223689	1.59991	0.109618	0.0101283	103211	102105	101649
Ouessant	Gotland	DUB	0.00314183	2.62931	0.00855574	0.013986	103895	100837	100205
Gotland	SFK	DUB	0.0038456	2.24674	0.0246567	0.0173811	104677	101086	100311
Gotland	DUB	SSSP	0.001625	1.0216	0.306971	0.00851565	102300	104147	103809
Shetland	Gotland	DUB	0.000535162	0.427842	0.668766	0.00237421	106702	99151.2	99045.1
Solognote	Gotland	DUB	0.00313394	2.18156	0.0291424	0.0140612	103926	101581	100947
Gotland	DUB	TAN	0.000860366	0.506667	0.612388	0.00566036	102468	104047	103868
Gotland	DUB	WADI	0.00151334	0.862889	0.388198	0.00985536	101953	104004	103689
DUB	WJS	Gotland	0.000802973	0.570708	0.568197	0.00224761	104436	103155	102989
Gotland	DUB	XWH	0.000183637	0.11792	0.906131	0.0012542	102225	104143	104105
HTS	HUS	DUB	0.0051644	4.5692	4.89581e-06	0.0239943	108704	101071	100032
LOPRQ	HTS	DUB	0.0028803	5.51657	3.45671e-08	0.0131922	109965	100815	100236
LOPYL	HTS	DUB	0.00474255	7.52591	5.24025e-14	0.021754	109764	101986	101023
HTS	MGS	DUB	0.00259003	2.83323	0.00460806	0.0119452	108931	100072	99555.4
HTS	DUB	MLN	0.00407634	3.58176	0.00034129	0.0187176	104628	102933	102097
HTS	DUB	Ouessant	0.00492725	2.97873	0.00289443	0.0113869	104370	102500	101495
SFK	HTS	DUB	0.00224413	1.11359	0.265457	0.0106069	102474	103714	103250
HTS	SSSP	DUB	0.00303954	3.43171	0.000599781	0.0140552	109493	100380	99771.5
HTS	DUB	Shetland	0.0024704	1.80354	0.071304	0.00893096	104121	102776	102269
HTS	DUB	Solognote	0.00519613	3.48187	0.000497929	0.0131682	104883	103010	101945
HTS	TAN	DUB	0.00169831	2.75243	0.00591547	0.00784663	109726	100162	99822.2
HTS	WADI	DUB	0.00406856	4.86289	1.15686e-06	0.0187461	109531	100123	99311.5
HTS	WJS	DUB	0.00103732	1.07631	0.281788	0.00479795	109391	100206	99998.4
HTS	XWH	DUB	0.00338787	4.24519	2.18406e-05	0.0156914	109526	100578	99899.2
LOPRQ	HUS	DUB	0.00794215	9.15009	2.3e-16	0.0368521	109249	102649	101032
LOPYL	HUS	DUB	0.00975472	11.332	2.3e-16	0.0452206	109461	103585	101583
MGS	HUS	DUB	0.00259097	2.23627	0.0253338	0.012182	108866	100905	100384
HUS	DUB	MLN	0.00186726	1.93084	0.053503	0.00868333	105654	102920	102537
HUS	DUB	Ouessant	0.00406441	2.76102	0.00576209	0.00942819	105487	102578	101747
SFK	DUB	HUS	0.00195313	1.25944	0.207871	0.0100356	102608	104111	103705
SSSP	HUS	DUB	0.00214078	2.43337	0.0149591	0.0100685	110042	100695	100264
DUB	HUS	Shetland	0.00245145	1.91484	0.0555128	0.0089733	104900	103020	102516
HUS	DUB	Solognote	0.00204811	1.47382	0.140531	0.00524133	105793	102880	102460
TAN	HUS	DUB	0.00347857	2.80866	0.00497478	0.0162623	110226	100813	100114
WADI	HUS	DUB	0.00113338	1.25629	0.20901	0.00534543	109890	100330	100103
WJS	HUS	DUB	0.00412258	4.39531	1.10617e-05	0.019285	109605	101190	100359
XWH	HUS	DUB	0.00178943	1.50832	0.131473	0.00843	110430	100598	100239
LOPYL	LOPRQ	DUB	0.00187893	7.80305	5.9952e-15	0.00866955	111480	102296	101913
LOPRQ	MGS	DUB	0.00542098	7.01647	2.27551e-12	0.024971	109432	101649	100553
MLN	LOPRQ	DUB	0.00531989	4.04948	5.13312e-05	0.0247916	102969	105413	104297
Ouessant	LOPRQ	DUB	0.00618112	4.24785	2.15835e-05	0.0285969	102460	105117	103826
LOPRQ	SFK	DUB	0.000548201	0.306068	0.759553	0.00261147	103352	104612	104497
LOPRQ	SSSP	DUB	0.00585555	8.11476	4.44089e-16	0.0270515	109958	101989	100802
Shetland	LOPRQ	DUB	0.00366172	2.13025	0.0331514	0.0171445	103032	104969	104203
Solognote	LOPRQ	DUB	0.00616725	3.47486	0.000511121	0.0286796	102934	105602	104308
LOPRQ	TAN	DUB	0.00453311	6.5348	6.36948e-11	0.0209295	110176	101794	100875
LOPRQ	WADI	DUB	0.00687838	10.1551	2.3e-16	0.031677	109913	101773	100382
LOPRQ	WJS	DUB	0.0038815	5.30854	1.10508e-07	0.0179233	109942	101741	100955
LOPRQ	XWH	DUB	0.00619795	7.73167	1.06581e-14	0.0286649	110070	102137	100879
LOPYL	MGS	DUB	0.0072594	9.59001	2.3e-16	0.0334366	109441	102665	101185
MLN	LOPYL	DUB	0.00347946	2.68143	0.00733082	0.0162652	103804	105546	104814
Ouessant	LOPYL	DUB	0.0043223	3.03088	0.00243843	0.020101	103000	105468	104561
LOPYL	SFK	DUB	0.00237213	1.30627	0.191462	0.0112597	103975	105287	104789
LOPYL	SSSP	DUB	0.00768445	11.0049	2.3e-16	0.0355001	110008	103015	101444
Shetland	LOPYL	DUB	0.00181815	1.10236	0.270304	0.00855592	103559	105307	104925
Solognote	LOPYL	DUB	0.00432111	2.3699	0.0177929	0.0201793	103605	105854	104943
LOPYL	TAN	DUB	0.00636925	9.15656	2.3e-16	0.0294281	110123	102894	101591
LOPYL	WADI	DUB	0.0087	13.8926	2.3e-16	0.0400878	109829	102852	101078
LOPYL	WJS	DUB	0.00572399	7.84865	4.21885e-15	0.0264465	109908	102827	101656
LOPYL	XWH	DUB	0.00803315	10.1058	2.3e-16	0.0371004	110344	103021	101379
MGS	DUB	MLN	0.00259637	2.27616	0.0228363	0.0120109	104966	102754	102222
MGS	DUB	Ouessant	0.0032769	1.90476	0.056811	0.00760112	104708	102320	101652
MGS	DUB	SFK	0.00179707	0.939263	0.347596	0.00548584	104018	103036	102667
MGS	SSSP	DUB	0.000455916	0.534054	0.593304	0.00213318	109695	100202	100111
DUB	MGS	Shetland	0.000326229	0.234143	0.814874	0.00119138	104360	102565	102498
MGS	DUB	Solognote	0.00251027	2.04663	0.0406944	0.00640429	105102	102712	102197
TAN	MGS	DUB	0.000886127	1.43927	0.150073	0.00412771	109875	100191	100013
MGS	WADI	DUB	0.00147546	2.10897	0.0349472	0.00687583	109779	99901.8	99607.4
WJS	MGS	DUB	0.00153941	1.56551	0.117462	0.0071803	109168	100637	100328
MGS	XWH	DUB	0.000807877	0.905851	0.365015	0.00378748	109674	100436	100274
Ouessant	MLN	DUB	0.00087034	0.744236	0.456734	0.00389408	103527	101121	100945
MLN	SFK	DUB	0.00605232	3.69379	0.000220934	0.027339	103676	102251	101021
SSSP	DUB	MLN	0.00205328	1.64891	0.099167	0.00955093	105373	103070	102648
MLN	Shetland	DUB	0.00171966	1.36774	0.171392	0.00777123	103443	101854	101505
Solognote	MLN	DUB	0.000888969	0.56322	0.573285	0.00396407	105046	100731	100552
TAN	DUB	MLN	0.00340812	3.01984	0.00252908	0.0157721	105368	103334	102632
WADI	DUB	MLN	0.00363072	2.97743	0.00290677	0.0167252	105474	102968	102223
WJS	DUB	MLN	0.00514542	4.50673	6.58356e-06	0.0236051	105362	103459	102400
XWH	DUB	MLN	0.00277098	2.18408	0.0289562	0.0128673	105636	103263	102692
Ouessant	SFK	DUB	0.00697835	4.72128	2.34361e-06	0.0311351	103779	101453	100047
SSSP	DUB	Ouessant	0.00267875	1.70038	0.0890599	0.00624283	105098	102619	102070
Ouessant	Shetland	DUB	0.00262919	1.98374	0.0472854	0.0116375	104668	100213	99687.1
Solognote	Ouessant	DUB	1.53066e-05	0.00967744	0.992279	6.79759e-05	104614	100232	100229
TAN	DUB	Ouessant	0.00341084	1.90386	0.0569281	0.00794444	105024	102814	102115
WADI	DUB	Ouessant	0.00322182	2.17522	0.0296136	0.00748232	105096	102414	101756
WJS	DUB	Ouessant	0.00649093	3.68688	0.000227018	0.015005	105139	103061	101732
XWH	DUB	Ouessant	0.00326135	1.78434	0.0743678	0.00760002	105332	102782	102114
DUB	SSSP	SFK	0.00108957	0.576674	0.56416	0.00335659	104214	103366	103141
Shetland	SFK	DUB	0.00439171	2.25301	0.0242583	0.0197105	105278	100693	99812.1
Solognote	SFK	DUB	0.00696571	3.44945	0.000561738	0.0312192	104296	101857	100448
TAN	DUB	SFK	0.000466596	0.240425	0.810001	0.00143715	104209	103405	103308
WADI	DUB	SFK	2.19453e-05	0.0125563	0.989982	6.74804e-05	104276	103000	102995
SFK	WJS	DUB	0.00322931	1.68722	0.0915619	0.0153496	102819	104403	103731
DUB	XWH	SFK	0.000456636	0.262352	0.79305	0.00140822	104459	103410	103315
DUB	SSSP	Shetland	0.00169059	0.900501	0.367854	0.00619743	104700	103095	102747
SSSP	DUB	Solognote	0.000371829	0.220231	0.825691	0.000957467	105377	102895	102819
TAN	SSSP	DUB	0.00134354	1.49508	0.134893	0.0062526	110947	100143	99874.6
SSSP	WADI	DUB	0.00102101	1.34646	0.178156	0.00475196	111148	99533.7	99330.6
WJS	SSSP	DUB	0.00199685	2.43993	0.0146901	0.00929995	110270	100531	100130
SSSP	XWH	DUB	0.000355445	0.402935	0.686996	0.00165754	111662	99662.1	99591.3
Solognote	Shetland	DUB	0.0026176	1.82885	0.0674225	0.0117114	104340	101243	100714
DUB	TAN	Shetland	0.00107335	0.716862	0.473459	0.00393953	104621	103157	102936
DUB	WADI	Shetland	0.00166079	1.14589	0.25184	0.00607362	104660	102845	102504
WJS	DUB	Shetland	0.00463188	3.43471	0.000593189	0.0166922	104960	103407	102454
DUB	XWH	Shetland	0.00248843	1.70303	0.0885622	0.00913315	104812	103301	102788
TAN	DUB	Solognote	0.00261685	1.66862	0.0951922	0.00670839	105442	103229	102690
WADI	DUB	Solognote	0.00232733	1.52972	0.126087	0.00594717	105506	102821	102344
WJS	DUB	Solognote	0.0048576	3.38966	0.000699804	0.0123689	105480	103399	102399
XWH	DUB	Solognote	0.00109636	0.666127	0.50533	0.00282121	105614	103061	102836
TAN	WADI	DUB	0.00236864	3.14777	0.00164519	0.0109768	111051	99823.6	99351.9
WJS	TAN	DUB	0.000657689	0.628696	0.529548	0.00306275	110457	100387	100255
TAN	XWH	DUB	0.00169598	2.62268	0.00872402	0.00790045	111092	100276	99936.1
WJS	WADI	DUB	0.00302294	3.81385	0.000136818	0.0140125	110483	100161	99556.9
XWH	WADI	DUB	0.000665346	0.78468	0.432641	0.00310142	111539	99427	99294.8
WJS	XWH	DUB	0.00234735	2.3176	0.0204708	0.0109437	110421	100671	100200
Gotland	FLS	HTS	0.00108251	0.945316	0.344498	0.00769974	108104	98897.7	98683.8
Gotland	FLS	HUS	0.000352376	0.303528	0.761487	0.00171503	108095	99544.2	99474.1
Gotland	FLS	LOPRQ	0.000695945	0.793049	0.427749	0.00843242	109606	99672.9	99534.3
Gotland	FLS	LOPYL	0.000342814	0.352184	0.7247	0.00354514	110371	100045	99976.2
Gotland	FLS	MGS	0.000908761	0.890745	0.373066	0.0058396	107858	99151.9	98971.9
FLS	Gotland	MLN	0.00264007	2.91676	0.0035369	0.0121118	107337	98363.4	97845.4
FLS	Gotland	Ouessant	0.0016555	1.38266	0.16677	0.00386348	105095	98072.4	97748.2
FLS	Gotland	SFK	0.0032667	2.31681	0.0205138	0.0100716	104698	98983.6	98339
Gotland	FLS	SSSP	0.00105002	1.01684	0.309228	0.00526591	107973	99611.7	99402.8
FLS	Gotland	Shetland	0.00253105	2.16832	0.0301345	0.0102136	101699	99169.7	98669
FLS	Gotland	Solognote	0.0034461	3.08046	0.00206679	0.00873206	106264	98529.6	97852.9
Gotland	FLS	TAN	4.27186e-05	0.0361907	0.97113	0.000268964	108164	99492.5	99484
Gotland	FLS	WADI	0.000592901	0.551016	0.581622	0.00369394	107634	99407.7	99289.9
Gotland	FLS	WJS	0.00126586	1.07412	0.282768	0.00730058	109049	99386.1	99134.8
FLS	Gotland	XWH	0.000869773	0.832606	0.405067	0.00564677	107923	99723.2	99549.8
HTS	HUS	FLS	0.00326296	3.17576	0.00149445	0.0165921	109085	100703	100047
LOPRQ	HTS	FLS	0.0036234	5.57862	2.42435e-08	0.0180852	110249	100733	100006
LOPYL	HTS	FLS	0.00552733	8.73283	2.3e-16	0.0275791	110046	101902	100782
HTS	MGS	FLS	0.00250906	3.26701	0.0010869	0.0126668	109144	99903.1	99403.1
MLN	HTS	FLS	0.00137482	0.924869	0.355034	0.00716594	101668	103833	103548
HTS	Ouessant	FLS	0.00898562	6.3484	2.17567e-10	0.0471081	100046	104416	102557
SFK	FLS	HTS	0.00430236	2.82365	0.00474805	0.0307715	104932	102084	101210
HTS	SSSP	FLS	0.00422678	5.49819	3.837e-08	0.0214003	109606	100364	99519.2
Shetland	FLS	HTS	0.00743559	5.32051	1.0348e-07	0.0511589	106851	100675	99188.7
HTS	Solognote	FLS	0.00382326	2.76171	0.00574992	0.020131	100965	104333	103539
HTS	TAN	FLS	0.00267726	4.41596	1.00561e-05	0.0135441	109862	100128	99593.5
HTS	WADI	FLS	0.0049228	7.32218	2.44027e-13	0.0248326	109668	100064	99083.5
WJS	HTS	FLS	0.00228564	2.36577	0.0179926	0.0114254	109885	100127	99670.4
HTS	XWH	FLS	0.00416147	7.64448	2.08722e-14	0.0211019	109670	100511	99678.1
LOPRQ	HUS	FLS	0.00679948	9.08495	2.3e-16	0.0343722	109694	102346	100964
LOPYL	HUS	FLS	0.0086691	13.4388	2.3e-16	0.0437045	109908	103282	101507
MGS	HUS	FLS	0.000771373	0.758481	0.448163	0.00397237	109238	100528	100373
MLN	HUS	FLS	0.00451248	3.37048	0.00075038	0.0236296	102275	104642	103702
HUS	Ouessant	FLS	0.0057887	4.17136	3.02792e-05	0.0310171	100466	104662	103457
FLS	SFK	HUS	0.00167434	1.23697	0.216097	0.00839954	104479	102629	102286
HUS	SSSP	FLS	0.000946216	1.17038	0.24185	0.00488714	110307	100401	100211
Shetland	FLS	HUS	0.00561634	4.10532	4.03761e-05	0.0269475	106752	101230	100100
HUS	Solognote	FLS	0.00066954	0.62096	0.534626	0.00359694	101679	104402	104262
TAN	HUS	FLS	0.000599876	0.530996	0.595421	0.0030894	110520	100358	100238
HUS	WADI	FLS	0.00162588	1.9405	0.052319	0.00837575	110191	100208	99882.3
WJS	HUS	FLS	0.00552826	4.60146	4.19542e-06	0.0278139	110268	101103	99991.6
HUS	XWH	FLS	0.000888067	0.880989	0.378324	0.00458385	110733	100330	100152
LOPYL	LOPRQ	FLS	0.00192731	4.95187	7.35033e-07	0.00967326	111834	102137	101744
LOPRQ	MGS	FLS	0.0060801	7.22232	5.11147e-13	0.030519	109718	101552	100325
LOPRQ	MLN	FLS	0.00211067	1.9037	0.0569495	0.0109961	102614	104986	104544
Ouessant	FLS	LOPRQ	0.0104882	10.1267	2.3e-16	0.116204	105822	103235	101092
SFK	FLS	LOPRQ	0.00308086	2.63363	0.00844772	0.0372915	106355	102780	102149
LOPRQ	SSSP	FLS	0.00776357	10.467	2.3e-16	0.0390919	110140	102042	100470
Shetland	FLS	LOPRQ	0.00706478	5.89539	3.738e-09	0.0803449	108336	101432	100009
LOPRQ	Solognote	FLS	0.00725141	6.5265	6.73221e-11	0.0378459	102037	105714	104192
LOPRQ	TAN	FLS	0.00623549	7.76896	7.99361e-15	0.0313802	110383	101831	100569
LOPRQ	WADI	FLS	0.00846008	15.3923	2.3e-16	0.042461	110119	101782	100074
LOPRQ	WJS	FLS	0.00133806	1.43278	0.151921	0.00673061	110518	101287	101017
LOPRQ	XWH	FLS	0.00769754	8.95514	2.3e-16	0.038799	110284	102140	100580
LOPYL	MGS	FLS	0.00796216	9.07211	2.3e-16	0.0398896	109723	102565	100944
LOPYL	MLN	FLS	0.00397385	3.40469	0.000662394	0.0205603	103449	105503	104668
Ouessant	FLS	LOPYL	0.00948061	8.73437	2.3e-16	0.0916836	106551	103571	101626
SFK	FLS	LOPYL	0.00141179	1.13303	0.257203	0.0148647	107033	103066	102775
LOPYL	SSSP	FLS	0.00962573	12.7022	2.3e-16	0.0483775	110184	103061	101096
Shetland	FLS	LOPYL	0.00605806	5.6863	1.29825e-08	0.0597308	109050	101754	100528
Solognote	FLS	LOPYL	0.00833243	7.82523	5.10703e-15	0.0823	106356	104441	102715
LOPYL	TAN	FLS	0.00810487	9.25352	2.3e-16	0.0407422	110326	102927	101272
LOPYL	WADI	FLS	0.0103163	17.1069	2.3e-16	0.0517132	110036	102863	100763
LOPYL	WJS	FLS	0.00325202	3.1101	0.00187022	0.0163371	110478	102366	101703
LOPYL	XWH	FLS	0.00957118	12.3109	2.3e-16	0.0480875	110556	103022	101068
MLN	MGS	FLS	0.00378304	2.46006	0.0138913	0.0197346	101808	104169	103384
MGS	Ouessant	FLS	0.00656409	4.48677	7.23111e-06	0.0348538	100218	104251	102892
SFK	FLS	MGS	0.00475376	3.00664	0.00264152	0.0306282	104723	102376	101407
MGS	SSSP	FLS	0.00172394	1.85652	0.0633799	0.00883813	109795	100173	99828.6
Shetland	FLS	MGS	0.0070501	6.16178	7.19339e-10	0.0440573	106575	100899	99486
MGS	Solognote	FLS	0.00141785	1.02567	0.305046	0.00755357	101248	104065	103770
MGS	TAN	FLS	0.000173255	0.248355	0.80386	0.000887837	110006	99974.1	99939.5
MGS	WADI	FLS	0.00241128	3.95841	7.54498e-05	0.0123115	109907	99832.8	99352.5
WJS	MGS	FLS	0.00477058	3.67549	0.000237392	0.0239367	109667	100753	99796.2
MGS	XWH	FLS	0.00166179	2.34237	0.0191618	0.00853616	109812	100363	100030
MLN	FLS	Ouessant	0.0038427	2.54058	0.0110669	0.00925117	100127	102272	101489
MLN	FLS	SFK	0.00741434	4.45495	8.39147e-06	0.0232061	100221	103354	101832
MLN	SSSP	FLS	0.0054242	3.68367	0.0002299	0.0284005	102129	104725	103595
FLS	Shetland	MLN	0.00450168	4.42921	9.45809e-06	0.0209164	105374	99806.5	98911.9
MLN	Solognote	FLS	0.00535913	3.87877	0.000104985	0.027141	103480	101290	100210
MLN	TAN	FLS	0.00393038	2.90308	0.00369512	0.0206052	102137	104702	103883
MLN	WADI	FLS	0.00607552	4.77232	1.82116e-06	0.0318062	101724	104778	103513
WJS	MLN	FLS	0.000822663	0.590039	0.555165	0.00429211	102249	104353	104181
MLN	XWH	FLS	0.00535647	3.56581	0.000362737	0.0281044	102204	104937	103819
FLS	SFK	Ouessant	0.00182331	1.23063	0.218463	0.00437831	101549	100929	100561
SSSP	Ouessant	FLS	0.00488259	3.2934	0.00098983	0.0262584	100526	104440	103425
FLS	Shetland	Ouessant	0.00814459	4.18281	2.87925e-05	0.0192616	102729	100028	98412.2
FLS	Solognote	Ouessant	0.00500852	3.1555	0.00160221	0.0121185	99938.9	102021	101004
TAN	Ouessant	FLS	0.00637169	4.6821	2.83953e-06	0.0340196	100580	104644	103319
WADI	Ouessant	FLS	0.00423557	3.31801	0.000906615	0.0228297	100230	104253	103373
WJS	Ouessant	FLS	0.0111238	7.52176	5.39568e-14	0.0579554	100585	105279	102963
XWH	Ouessant	FLS	0.00493004	3.55465	0.000378477	0.0265535	100607	104640	103613
SFK	FLS	SSSP	0.00351079	2.90568	0.00366458	0.0178884	104740	102738	102019
FLS	Shetland	SFK	0.0081954	4.3739	1.22047e-05	0.0256083	102502	100812	99173.1
Solognote	FLS	SFK	0.00248692	1.17158	0.241367	0.00787639	100377	102430	101922
SFK	FLS	TAN	0.00356701	2.55068	0.0107512	0.0226099	105027	102714	101984
SFK	FLS	WADI	0.00530361	3.94172	8.09e-05	0.0329433	104592	102725	101642
SFK	FLS	WJS	0.0027132	1.86645	0.0619779	0.0159711	105691	102387	101833
SFK	FLS	XWH	0.00408687	2.82682	0.00470124	0.0265498	104918	102904	102066
Shetland	FLS	SSSP	0.00733407	6.2409	4.35072e-10	0.0360997	106725	101394	99917.2
Solognote	SSSP	FLS	0.000240533	0.179884	0.857244	0.00129428	101765	104195	104145
TAN	SSSP	FLS	0.00155241	1.49823	0.134073	0.00796284	110982	100049	99739.3
SSSP	WADI	FLS	0.000682333	0.910253	0.362689	0.00350574	111171	99360.4	99224.9
WJS	SSSP	FLS	0.00649734	5.7904	7.02202e-09	0.0325631	110677	100809	99507.7
XWH	SSSP	FLS	5.91993e-05	0.0685499	0.945348	0.000304669	111700	99500.8	99489
FLS	Shetland	Solognote	0.00664578	6.10751	1.01198e-09	0.0170664	104234	100175	98852
Shetland	FLS	TAN	0.00642477	4.58673	4.50249e-06	0.0393443	106919	101277	99984.1
Shetland	FLS	WADI	0.00805529	5.86748	4.42469e-09	0.0483961	106491	101295	99676.1
Shetland	FLS	WJS	0.00735334	5.60625	2.06755e-08	0.0413793	107763	101129	99653
Shetland	FLS	XWH	0.00644729	4.70475	2.54176e-06	0.0406484	106796	101452	100152
TAN	Solognote	FLS	0.00124574	0.880438	0.378622	0.00667626	101661	104503	104243
Solognote	WADI	FLS	0.0008909	0.761079	0.44661	0.00479392	101299	104265	104079
WJS	Solognote	FLS	0.00599336	4.54951	5.37712e-06	0.0313093	101723	105026	103774
Solognote	XWH	FLS	0.000183653	0.13087	0.895878	0.000990029	101814	104381	104342
TAN	WADI	FLS	0.00224041	3.08006	0.00206955	0.0114417	111105	99681.5	99235.8
WJS	TAN	FLS	0.0049497	4.93223	8.12959e-07	0.0248033	110881	100640	99649
TAN	XWH	FLS	0.00149211	2.18331	0.0290129	0.0076604	111161	100133	99834.7
WJS	WADI	FLS	0.00720915	6.68801	2.2623e-11	0.0359532	110904	100385	98948.5
XWH	WADI	FLS	0.000742238	0.896235	0.370127	0.00380915	111596	99287.9	99140.6
WJS	XWH	FLS	0.00643259	6.33111	2.43401e-10	0.0322683	110857	100896	99606
HTS	HUS	Gotland	0.00397753	4.83091	1.35913e-06	0.0109488	109266	100813	100014
LOPRQ	HTS	Gotland	0.00324695	4.47419	7.6703e-06	0.00885827	110475	100745	100093
LOPYL	HTS	Gotland	0.00480679	7.87399	3.33067e-15	0.013184	110263	101905	100930
HTS	MGS	Gotland	0.00267769	3.01663	0.00255602	0.00731807	109384	99962.7	99428.8
HTS	MLN	Gotland	0.00215267	1.21076	0.225987	0.0061238	101598	103996	103549
Ouessant	Gotland	HTS	0.0113433	6.52412	6.84026e-11	0.0763751	104768	102371	100074
SFK	Gotland	HTS	0.00325833	1.73197	0.0832791	0.0232467	105431	101726	101065
HTS	SSSP	Gotland	0.00424968	3.30717	0.000942454	0.0116476	109858	100406	99556.6
Shetland	Gotland	HTS	0.00637764	4.05726	4.96509e-05	0.0437959	107268	100377	99104.4
HTS	Solognote	Gotland	0.00810503	4.97059	6.67489e-07	0.0231009	100770	104814	103129
HTS	TAN	Gotland	0.00370448	5.457	4.84239e-08	0.0101441	110004	100262	99521.6
HTS	WADI	Gotland	0.00540302	7.54041	4.68514e-14	0.0147543	109875	100153	99076.5
WJS	HTS	Gotland	0.00247195	2.25872	0.0239009	0.00672658	110157	100184	99690.4
HTS	XWH	Gotland	0.00609323	7.7617	8.43769e-15	0.016726	109731	100745	99524.6
LOPRQ	HUS	Gotland	0.00713228	8.89433	2.3e-16	0.0197091	109858	102440	100989
LOPYL	HUS	Gotland	0.00865487	10.6198	2.3e-16	0.0239856	110055	103360	101586
MGS	HUS	Gotland	0.00131778	1.26397	0.20624	0.00365781	109418	100637	100373
MLN	HUS	Gotland	0.00168848	0.914938	0.360224	0.0048524	102119	104417	104065
HUS	Ouessant	Gotland	0.00767538	4.13919	3.48533e-05	0.0221605	100447	104967	103368
Gotland	SFK	HUS	0.00202185	1.21336	0.224994	0.0101056	104891	102397	101984
HUS	SSSP	Gotland	0.000254043	0.226567	0.820761	0.000706543	110483	100368	100317
Shetland	Gotland	HUS	0.00527775	3.16829	0.00153336	0.0252762	107102	101010	99948.9
HUS	Solognote	Gotland	0.00424878	2.61932	0.0088105	0.0122869	101378	104778	103892
TAN	HUS	Gotland	0.000292572	0.274325	0.783835	0.000812732	110584	100353	100294
HUS	WADI	Gotland	0.0013871	1.37289	0.169787	0.00384775	110321	100219	99941.9
WJS	HUS	Gotland	0.00642728	5.84174	5.16578e-09	0.0176017	110458	101224	99930.8
HUS	XWH	Gotland	0.00210154	2.15475	0.0311816	0.00584129	110722	100493	100071
LOPYL	LOPRQ	Gotland	0.00158223	3.38283	0.000717435	0.004366	112029	102193	101870
LOPRQ	MGS	Gotland	0.00587089	6.40814	1.47303e-10	0.0161109	109947	101602	100416
LOPRQ	MLN	Gotland	0.00523992	3.4404	0.000580857	0.0149273	102517	105407	104308
Ouessant	Gotland	LOPRQ	0.00981717	6.89171	5.51248e-12	0.108687	106138	103088	101083
SFK	Gotland	LOPRQ	0.00240958	1.68732	0.091541	0.0291028	106846	102488	101995
LOPRQ	SSSP	Gotland	0.00741186	7.55053	4.32987e-14	0.0204016	110374	102068	100566
Shetland	Gotland	LOPRQ	0.0063861	5.23278	1.66982e-07	0.0725179	108755	101212	99927.4
Solognote	Gotland	LOPRQ	0.00980399	7.74919	9.32587e-15	0.109296	106187	103850	101833
LOPRQ	TAN	Gotland	0.00687458	7.72619	1.11022e-14	0.0189117	110514	101954	100561
LOPRQ	WADI	Gotland	0.00855785	11.1517	2.3e-16	0.0234806	110311	101856	100128
LOPRQ	WJS	Gotland	0.000780661	0.906796	0.364515	0.00214671	110778	101296	101138
LOPRQ	XWH	Gotland	0.00922968	9.18772	2.3e-16	0.0254346	110341	102370	100497
LOPYL	MGS	Gotland	0.00740769	7.93844	1.9984e-15	0.0204037	109940	102601	101092
MLN	Gotland	LOPYL	0.00553775	3.89442	9.84338e-05	0.0561675	105909	104487	103336
Ouessant	Gotland	LOPYL	0.00915121	6.40173	1.53627e-10	0.088452	106856	103484	101607
SFK	Gotland	LOPYL	0.00108093	0.646807	0.517757	0.0113573	107496	102816	102594
LOPYL	SSSP	Gotland	0.00893082	7.79198	6.66134e-15	0.024675	110405	103073	101249
Shetland	Gotland	LOPYL	0.00572697	4.83931	1.30294e-06	0.0563885	109446	101580	100423
Solognote	Gotland	LOPYL	0.00802215	6.09039	1.12635e-09	0.0790306	106799	104139	102481
LOPYL	TAN	Gotland	0.00839255	10.5007	2.3e-16	0.0231918	110444	103036	101321
LOPYL	WADI	Gotland	0.0100663	12.9221	2.3e-16	0.02774	110213	102922	100870
LOPYL	WJS	Gotland	0.00235462	2.46616	0.0136572	0.00650296	110723	102360	101879
LOPYL	XWH	Gotland	0.0107463	13.2674	2.3e-16	0.0296851	110600	103238	101043
MLN	MGS	Gotland	0.000419451	0.21953	0.826237	0.00120106	101725	103907	103820
MGS	Ouessant	Gotland	0.00899071	4.65156	3.29432e-06	0.025739	100233	104591	102727
SFK	Gotland	MGS	0.00387928	1.9061	0.0566369	0.0249357	105220	102048	101260
MGS	SSSP	Gotland	0.00157849	1.26043	0.207514	0.00436183	110043	100212	99896.4
Shetland	Gotland	MGS	0.0061618	4.48374	7.33446e-06	0.0384424	107000	100643	99410.2
MGS	Solognote	Gotland	0.00553721	3.15127	0.00162563	0.0159008	101058	104552	103401
MGS	TAN	Gotland	0.00103082	1.51301	0.130278	0.00284718	110153	100112	99905.9
MGS	WADI	Gotland	0.00272218	3.46598	0.000528299	0.0074918	110113	99921.3	99378.8
WJS	MGS	Gotland	0.0051232	4.96631	6.82378e-07	0.0139954	109935	100841	99812.8
MGS	XWH	Gotland	0.00342301	3.81712	0.000135016	0.00947821	109879	100603	99916.4
Gotland	Ouessant	MLN	0.0041862	2.58631	0.00970096	0.0199848	102324	101217	100373
Gotland	SFK	MLN	0.00542201	3.23306	0.00122474	0.0258868	103516	101350	100257
MLN	SSSP	Gotland	0.00193309	0.935636	0.34946	0.00555517	102051	104439	104036
Gotland	Shetland	MLN	0.00189794	1.7435	0.0812461	0.0089176	105459	99391	99014.5
MLN	Solognote	Gotland	0.0061426	4.20171	2.64902e-05	0.0170737	102954	101441	100202
MLN	TAN	Gotland	0.00140502	0.72307	0.469637	0.0040432	101970	104528	104234
MLN	WADI	Gotland	0.00302035	1.65385	0.0981588	0.0086796	101614	104551	103922
WJS	MLN	Gotland	0.00450819	2.65511	0.00792817	0.0128092	102199	104820	103879
MLN	XWH	Gotland	0.00370291	1.868	0.0617616	0.0106625	101927	104833	104059
Gotland	SFK	Ouessant	0.000214767	0.125575	0.900068	0.000516839	101857	100593	100549
SSSP	Ouessant	Gotland	0.00744154	3.92576	8.64559e-05	0.0214723	100552	104789	103241
Gotland	Shetland	Ouessant	0.00651897	3.49977	0.000465664	0.0154583	102946	99744.3	98452.2
Gotland	Solognote	Ouessant	0.00341848	2.21155	0.0269979	0.00828732	100254	101659	100967
TAN	Ouessant	Gotland	0.00796414	4.48986	7.12708e-06	0.0229511	100517	104905	103247
WADI	Ouessant	Gotland	0.00635914	3.51644	0.000437375	0.0183825	100212	104559	103237
Ouessant	Gotland	WJS	0.0104569	5.86265	4.55544e-09	0.0581954	105633	102741	100614
XWH	Ouessant	Gotland	0.00564913	3.04602	0.00231889	0.0164096	100456	104813	103636
SFK	Gotland	SSSP	0.00249667	1.67912	0.0931287	0.0126883	105225	102369	101859
Gotland	Shetland	SFK	0.00498008	3.3608	0.000777157	0.0156842	102522	100331	99336.8
Gotland	SFK	Solognote	0.00430067	2.70214	0.00688955	0.0112911	102456	101303	100436
SFK	Gotland	TAN	0.00353425	1.92853	0.0537898	0.0223467	105422	102456	101734
SFK	Gotland	WADI	0.00473889	2.44028	0.0146758	0.0293627	105043	102414	101448
SFK	Gotland	WJS	0.00148622	0.851169	0.394675	0.0087276	106217	102017	101714
SFK	Gotland	XWH	0.00494418	2.7075	0.0067793	0.0320432	105233	102747	101736
Shetland	Gotland	SSSP	0.00630737	4.51514	6.32752e-06	0.0309902	107149	101108	99840.7
SSSP	Solognote	Gotland	0.00400949	2.22721	0.0259332	0.0115903	101566	104622	103786
TAN	SSSP	Gotland	0.000548811	0.395053	0.692804	0.00151857	111127	99985.3	99875.6
SSSP	WADI	Gotland	0.00114081	0.938496	0.34799	0.00314389	111384	99455.7	99229.1
WJS	SSSP	Gotland	0.00670563	5.53195	3.16688e-08	0.0182958	110953	100876	99531.9
SSSP	XWH	Gotland	0.00186093	1.47526	0.140143	0.00513914	111773	99735	99364.5
Gotland	Shetland	Solognote	0.00325149	2.3504	0.018753	0.00840618	104212	99651.8	99005.8
Shetland	Gotland	TAN	0.00639386	3.97129	7.14854e-05	0.0390856	107246	101095	99810.1
Shetland	Gotland	WADI	0.00748164	4.94279	7.70112e-07	0.0448742	106882	101068	99566.6
Shetland	Gotland	WJS	0.00611207	4.94669	7.54873e-07	0.0343362	108219	100834	99608.7
Shetland	Gotland	XWH	0.00732028	5.23759	1.62691e-07	0.0460687	107027	101356	99882.9
TAN	Solognote	Gotland	0.00452697	2.54591	0.0108994	0.0130873	101361	104880	103935
WADI	Solognote	Gotland	0.00292124	1.7746	0.0759637	0.0084713	101075	104532	103923
Solognote	Gotland	WJS	0.00878377	6.45836	1.05844e-10	0.0497604	105537	103357	101558
XWH	Solognote	Gotland	0.00222764	1.27853	0.201062	0.0064813	101420	104625	104160
TAN	WADI	Gotland	0.00169013	2.27148	0.0231176	0.00465663	111213	99671.9	99335.5
WJS	TAN	Gotland	0.00615959	5.62264	1.88056e-08	0.0168025	111049	100800	99565.9
TAN	XWH	Gotland	0.00240029	3.25482	0.00113465	0.00664818	111124	100269	99788.6
WJS	WADI	Gotland	0.00787471	8.83338	2.3e-16	0.0213816	111141	100504	98934
WADI	XWH	Gotland	0.000724538	0.897148	0.36964	0.00200113	111624	99341.4	99197.6
WJS	XWH	Gotland	0.00854534	8.03133	8.88178e-16	0.02334	110956	101167	99453
HUS	LOPRQ	HTS	0.00230546	2.53438	0.0112646	0.0258518	102333	103845	103368
HUS	HTS	LOPYL	0.00417516	4.07717	4.55863e-05	0.0793677	104716	103822	102959
HTS	MGS	HUS	0.00160201	2.34343	0.0191071	0.0100786	102731	102356	102028
HTS	HUS	MLN	0.00225731	2.43257	0.014992	0.0101257	111125	100374	99922
HTS	HUS	Ouessant	0.000876693	0.806345	0.420044	0.00197878	111079	99705.3	99530.6
HTS	HUS	SFK	0.00931148	10.839	2.3e-16	0.0276343	109539	101499	99626.7
HTS	HUS	SSSP	0.00322199	3.04221	0.00234847	0.0219862	101697	103411	102747
HTS	HUS	Shetland	0.00504295	6.53291	6.45055e-11	0.0178147	110199	100685	99674.8
HTS	HUS	Solognote	0.0032181	2.49025	0.0127654	0.00796805	111412	100445	99800.6
HTS	HUS	TAN	0.0026546	2.49058	0.0127534	0.0250587	101627	103406	102858
HTS	HUS	WADI	0.0018436	2.00219	0.0452648	0.0171196	101193	103120	102740
HTS	HUS	WJS	0.000297003	0.301674	0.762901	0.0025479	102182	102964	102903
HUS	XWH	HTS	0.00467224	3.99095	6.5808e-05	0.0516437	103850	102606	101651
LOPYL	HTS	LOPRQ	0.00261615	3.95642	7.60826e-05	0.0826686	103210	104582	104036
LOPRQ	MGS	HTS	0.00109564	1.79482	0.0726816	0.0125152	102011	103086	102861
LOPRQ	HTS	MLN	0.00245683	4.26664	1.98435e-05	0.0108997	112074	100393	99901
LOPRQ	HTS	Ouessant	0.00180553	2.20565	0.0274086	0.00406252	111930	99904.4	99544.3
LOPRQ	HTS	SFK	0.00240838	4.06826	4.73661e-05	0.00709347	111130	100740	100256
LOPRQ	SSSP	HTS	0.00276881	3.17662	0.00149002	0.0317148	102398	103544	102972
LOPRQ	HTS	Shetland	0.00331709	7.93516	1.9984e-15	0.011585	111480	100479	99814.3
LOPRQ	HTS	Solognote	0.00154429	2.40859	0.0160141	0.00381043	112399	100310	100001
TAN	HTS	LOPRQ	0.00208878	3.24359	0.00118034	0.0662008	103607	102853	102424
WADI	HTS	LOPRQ	0.000970573	1.30374	0.192323	0.0317919	103493	102424	102225
LOPRQ	WJS	HTS	0.00117586	1.47446	0.140359	0.013465	102367	103351	103108
LOPRQ	XWH	HTS	0.00230593	2.89378	0.00380633	0.0264354	102569	103584	103107
MGS	HTS	LOPYL	0.00236174	3.4936	0.000476558	0.0462225	104496	102899	102414
LOPYL	HTS	MLN	0.00086299	1.45853	0.144694	0.0038985	111614	101305	101131
LOPYL	HTS	Ouessant	0.00275687	3.40562	0.000660137	0.00625284	111667	101013	100458
LOPYL	HTS	SFK	0.00264047	3.89227	9.93115e-05	0.00784982	110833	101815	101279
SSSP	HTS	LOPYL	0.000856355	0.887542	0.374787	0.0173152	104977	103033	102857
LOPYL	HTS	Shetland	0.00424911	8.30219	2.3e-16	0.014938	111214	101584	100725
LOPYL	HTS	Solognote	0.00134988	2.03583	0.0417675	0.00336777	112061	101344	101071
TAN	HTS	LOPYL	0.00101836	1.36957	0.170821	0.020518	105113	102988	102778
HTS	WADI	LOPYL	4.75425e-05	0.0732074	0.941641	0.00097386	104979	102548	102538
WJS	HTS	LOPYL	0.00237317	2.59189	0.00954505	0.0466579	104840	103225	102736
HTS	XWH	LOPYL	0.00108628	1.85527	0.0635578	0.0223802	104874	103249	103025
HTS	MGS	MLN	0.00152731	1.9483	0.0513795	0.00679888	111139	99536.4	99232.8
HTS	MGS	Ouessant	0.00170175	1.56645	0.117243	0.0038148	111021	99106.2	98769.5
HTS	MGS	SFK	0.00203519	2.14971	0.0315778	0.00599054	110152	99942.7	99536.7
MGS	SSSP	HTS	0.00169715	1.98334	0.0473291	0.0194332	102535	102155	101809
HTS	MGS	Shetland	0.00288375	3.36169	0.000774666	0.0101104	110367	99712.9	99139.5
HTS	MGS	Solognote	0.0027704	3.39689	0.000681557	0.00680801	111410	99646.2	99095.6
HTS	MGS	TAN	0.00145635	1.85737	0.0632592	0.0136471	101701	102527	102229
HTS	MGS	WADI	0.00229727	2.73245	0.00628657	0.0211936	101182	102495	102025
MGS	WJS	HTS	8.3658e-05	0.091902	0.926776	0.000961297	102006	102350	102333
MGS	XWH	HTS	0.00122835	1.6672	0.0954743	0.0140895	102574	102284	102033
Ouessant	MLN	HTS	0.00169942	1.48308	0.138053	0.0114818	104985	101744	101398
MLN	SFK	HTS	0.00631323	5.55523	2.77252e-08	0.0434528	105044	102843	101553
HTS	SSSP	MLN	0.00207352	2.26338	0.023612	0.00925777	111725	99886.4	99473
MLN	Shetland	HTS	0.0033204	2.73207	0.00629387	0.0228626	104673	102577	101898
Solognote	MLN	HTS	0.00201669	1.51104	0.130778	0.0135385	106543	101393	100985
HTS	TAN	MLN	0.000671785	0.79692	0.425497	0.00299693	111966	99665.8	99532
HTS	WADI	MLN	0.000457236	0.596078	0.551123	0.00203313	111977	99318.7	99227.9
WJS	HTS	MLN	0.00112088	1.3615	0.173355	0.00497984	111715	99792.2	99568.7
HTS	XWH	MLN	0.00132748	1.33154	0.183011	0.00593655	111867	99974.9	99709.8
Ouessant	SFK	HTS	0.00807045	5.15144	2.58491e-07	0.054399	105254	102152	100516
HTS	SSSP	Ouessant	0.00230279	2.17341	0.0297493	0.00517521	111558	99417	98960.2
Ouessant	Shetland	HTS	0.00509515	4.46687	7.9372e-06	0.0340625	105978	101016	99991.6
Solognote	Ouessant	HTS	0.000312107	0.312307	0.754807	0.00208678	106198	100811	100748
HTS	TAN	Ouessant	0.0015443	1.6246	0.104247	0.00346832	111750	99276.6	98970.5
HTS	WADI	Ouessant	0.00175764	1.95395	0.0507073	0.00393487	111728	98980.4	98633.1
WJS	HTS	Ouessant	0.00163381	1.81275	0.069871	0.00365914	111635	99366.6	99042.4
HTS	XWH	Ouessant	0.00169537	1.6388	0.101254	0.00381657	111690	99525.1	99188.2
HTS	SSSP	SFK	0.00500045	5.21066	1.88165e-07	0.0147653	110517	100556	99555.4
Shetland	SFK	HTS	0.00303191	2.0027	0.0452099	0.0210494	106504	101143	100532
Solognote	SFK	HTS	0.00834921	7.01772	2.25509e-12	0.0563436	105781	102567	100869
HTS	TAN	SFK	0.00339716	3.99161	6.56275e-05	0.010022	110769	100304	99625
HTS	WADI	SFK	0.00386909	6.49316	8.40565e-11	0.0113785	110725	100037	99265.9
WJS	HTS	SFK	0.000680322	0.684687	0.493542	0.00200442	110735	100102	99966.1
HTS	XWH	SFK	0.00434104	5.97482	2.30343e-09	0.0128381	110643	100646	99776
HTS	SSSP	Shetland	0.0042844	3.72184	0.000197777	0.0150665	110873	100154	99299.3
HTS	SSSP	Solognote	0.0049585	5.56781	2.57954e-08	0.0122224	111841	100170	99181
SSSP	TAN	HTS	0.000891658	0.908862	0.363423	0.0104083	103475	101966	101784
SSSP	WADI	HTS	0.00245518	3.37374	0.000741554	0.0284894	103727	101520	101023
WJS	SSSP	HTS	0.00160976	1.90415	0.0568904	0.018478	102991	102365	102036
XWH	SSSP	HTS	0.000469249	0.611257	0.54103	0.0054279	104429	101471	101376
Solognote	Shetland	HTS	0.00535174	4.37221	1.22993e-05	0.0360603	105710	102106	101019
HTS	TAN	Shetland	0.00365122	4.94718	7.52953e-07	0.0128312	111050	100023	99295.2
HTS	WADI	Shetland	0.00426551	4.71388	2.43049e-06	0.0149439	111000	99777.2	98929.6
WJS	HTS	Shetland	0.00224166	2.54526	0.0109198	0.00782476	111167	99922.3	99475.4
HTS	XWH	Shetland	0.00510115	5.03374	4.80991e-07	0.0179729	110885	100427	99407.2
HTS	TAN	Solognote	0.00264111	3.61651	0.000298605	0.00650532	112180	99864	99337.8
HTS	WADI	Solognote	0.00295878	4.59874	4.25058e-06	0.00726416	112142	99572	98984.5
HTS	WJS	Solognote	0.000327461	0.40662	0.684287	0.000807215	111979	99713.1	99647.9
HTS	XWH	Solognote	0.00420281	4.36328	1.2813e-05	0.010377	111988	100262	99422.3
TAN	WADI	HTS	0.00155514	1.86157	0.0626632	0.0182824	103448	101629	101314
HTS	WJS	TAN	0.00246361	2.62689	0.00861686	0.0231633	101958	102975	102469
XWH	TAN	HTS	0.00135777	1.9312	0.0534577	0.0157878	103685	102093	101816
WJS	WADI	HTS	0.00406086	4.97672	6.46696e-07	0.0464042	103069	102155	101328
XWH	WADI	HTS	0.002928	4.79226	1.64915e-06	0.0337848	104173	101469	100876
WJS	XWH	HTS	0.00114322	1.67419	0.0940932	0.0131325	103196	102393	102160
LOPYL	LOPRQ	HUS	0.00346419	6.39999	1.55385e-10	0.0211323	105706	104740	104017
HUS	MGS	LOPRQ	0.00321157	2.89263	0.00382026	0.0875061	104102	103402	102740
LOPRQ	HUS	MLN	0.00465318	7.0482	1.81255e-12	0.0209143	111648	101932	100987
LOPRQ	HUS	Ouessant	0.00264856	3.79267	0.000149038	0.00603301	111563	101224	100689
LOPRQ	HUS	SFK	0.0115665	14.9982	2.3e-16	0.0345366	110066	103061	100704
HUS	SSSP	LOPRQ	0.00455972	4.59995	4.22588e-06	0.124062	105202	103393	102454
LOPRQ	HUS	Shetland	0.00825219	12.4196	2.3e-16	0.0292034	110792	102313	100638
LOPRQ	HUS	Solognote	0.0047001	4.71178	2.45558e-06	0.0117483	111870	101937	100984
HUS	TAN	LOPRQ	0.00526167	4.73691	2.17e-06	0.143181	105210	103480	102397
HUS	WADI	LOPRQ	0.00639788	6.20233	5.56341e-10	0.173602	104948	103301	101987
HUS	WJS	LOPRQ	0.00373225	3.55137	0.000383234	0.101863	104674	103629	102858
HUS	XWH	LOPRQ	0.0047362	4.57725	4.71137e-06	0.128764	105590	103331	102357
HUS	MGS	LOPYL	0.00183008	1.92038	0.0548104	0.0347909	105292	103586	103207
LOPYL	HUS	MLN	0.00306425	4.42318	9.72577e-06	0.013988	111588	102595	101968
LOPYL	HUS	Ouessant	0.00358776	4.74201	2.11612e-06	0.0082192	111730	102114	101384
LOPYL	HUS	SFK	0.0117311	13.4349	2.3e-16	0.0352636	110164	103882	101473
HUS	SSSP	LOPYL	0.00332669	3.59238	0.000327665	0.063159	106388	103603	102916
LOPYL	HUS	Shetland	0.00914564	13.178	2.3e-16	0.032496	110928	103172	101302
LOPYL	HUS	Solognote	0.00448691	4.18268	2.88094e-05	0.0113104	111926	102717	101799
HUS	TAN	LOPYL	0.00316578	2.9346	0.00333977	0.0601041	106470	103587	102933
HUS	WADI	LOPYL	0.00424025	4.37096	1.23704e-05	0.0802641	106200	103389	102516
HUS	WJS	LOPYL	0.00180831	1.76559	0.077464	0.0344336	105918	103754	103379
HUS	XWH	LOPYL	0.005268	5.7269	1.02283e-08	0.0999667	106621	103753	102666
MGS	HUS	MLN	0.000741222	0.786624	0.431502	0.00335258	111358	100280	100131
HUS	MGS	Ouessant	0.000812884	0.879874	0.378928	0.00183994	111306	99767.4	99605.4
MGS	HUS	SFK	0.00728777	6.38505	1.71346e-10	0.0217675	109735	101368	99901
MGS	HUS	SSSP	0.00137991	1.36038	0.173709	0.00953375	101922	103308	103024
MGS	HUS	Shetland	0.00217899	2.28827	0.0221215	0.00778633	110327	100486	100049
MGS	HUS	Solognote	0.000468215	0.437494	0.661753	0.00116808	111527	100233	100139
MGS	HUS	TAN	0.00120815	0.911759	0.361895	0.0115582	101869	103320	103071
HUS	MGS	WADI	0.000438389	0.359553	0.719182	0.00414461	101366	103055	102965
HUS	WJS	MGS	0.000237728	0.200643	0.840978	0.00223588	103164	102759	102710
HUS	XWH	MGS	0.0044797	3.74474	0.000180582	0.0419829	103782	102828	101911
Ouessant	MLN	HUS	0.00304553	2.2866	0.0222193	0.0141889	105331	102541	101918
HUS	MLN	SFK	0.00156874	0.82094	0.411681	0.00497414	101626	104665	104337
SSSP	HUS	MLN	0.000193682	0.193778	0.84635	0.000876317	112534	100070	100031
HUS	MLN	Shetland	0.00521151	4.18005	2.91446e-05	0.0194934	102331	104654	103568
Solognote	MLN	HUS	0.00105978	0.71332	0.475648	0.00497284	106644	101946	101730
TAN	HUS	MLN	0.00159093	1.57193	0.115966	0.00715212	112728	100199	99880.7
WADI	HUS	MLN	0.00181102	2.16097	0.030698	0.00811235	112622	99944.7	99583.3
WJS	HUS	MLN	0.00336686	3.23839	0.00120208	0.0150556	112200	100667	99991.8
XWH	HUS	MLN	0.000935407	0.948109	0.343074	0.00421744	113028	100079	99892
HUS	Ouessant	SFK	0.00588828	3.80639	0.000141009	0.0186456	100413	104976	103747
HUS	SSSP	Ouessant	0.00141746	2.00415	0.0450537	0.00320325	112473	99668	99385.8
Ouessant	Shetland	HUS	0.00918976	6.27327	3.53545e-10	0.0423809	106076	102124	100264
Ouessant	Solognote	HUS	0.00200587	1.51924	0.128702	0.00927039	106420	101614	101207
HUS	TAN	Ouessant	0.000660542	0.616495	0.537568	0.00149272	112613	99592.6	99461.1
HUS	WADI	Ouessant	0.000869842	0.810506	0.41765	0.00196026	112464	99337.4	99164.7
WJS	HUS	Ouessant	0.00249895	2.2144	0.0268014	0.00563079	112213	100058	99558.9
HUS	XWH	Ouessant	0.000815403	0.850478	0.39506	0.00184171	112965	99555.5	99393.3
SSSP	HUS	SFK	0.00433815	3.78647	0.000152803	0.013063	110708	100955	100083
Shetland	SFK	HUS	0.00725125	4.87782	1.07266e-06	0.0351242	105851	102363	100889
HUS	Solognote	SFK	0.00640902	2.823	0.00475758	0.0203441	101019	105287	103946
TAN	HUS	SFK	0.00593996	5.36057	8.29585e-08	0.0177848	110886	101068	99874.5
WADI	HUS	SFK	0.00549627	5.73861	9.54577e-09	0.0164448	110736	100770	99668.1
WJS	HUS	SFK	0.00996809	8.18255	2.3e-16	0.0295837	110592	101771	99761.6
XWH	HUS	SFK	0.00499276	4.81888	1.44368e-06	0.0149887	111159	100921	99918.2
SSSP	HUS	Shetland	0.00077834	0.649363	0.516104	0.00279141	111434	100207	100051
HUS	SSSP	Solognote	0.00171943	1.43066	0.152529	0.00428805	112561	100225	99881.1
SSSP	TAN	HUS	0.000316715	0.339623	0.734141	0.00211208	103585	102624	102559
SSSP	WADI	HUS	0.00104253	1.06521	0.286781	0.00690856	103878	102051	101839
WJS	HUS	SSSP	0.000186396	0.15673	0.875458	0.00130131	102419	103351	103313
SSSP	XWH	HUS	0.00237062	2.24608	0.024699	0.0157451	104227	102419	101934
Solognote	Shetland	HUS	0.007105	6.22694	4.75634e-10	0.033476	105576	102983	101530
TAN	HUS	Shetland	0.00141159	1.61811	0.105638	0.00504851	111552	100260	99977.1
WADI	HUS	Shetland	0.000815107	0.869147	0.384767	0.00291557	111398	99958.4	99795.6
WJS	HUS	Shetland	0.00726012	7.04414	1.86606e-12	0.0255127	111393	101098	99640.6
HUS	XWH	Shetland	4.48424e-05	0.0403755	0.967794	0.000161243	111791	100088	100079
TAN	HUS	Solognote	0.000591271	0.451784	0.651425	0.00147272	112841	100096	99977.6
WADI	HUS	Solognote	0.000285314	0.272463	0.785266	0.000709032	112683	99790.1	99733.2
WJS	HUS	Solognote	0.00288644	2.46288	0.0137825	0.00716544	112356	100608	100029
HUS	XWH	Solognote	0.000974318	0.755989	0.449656	0.00242803	113047	100077	99881.9
TAN	WADI	HUS	0.000722422	1.00065	0.316996	0.00481063	103654	102215	102067
WJS	HUS	TAN	0.000200303	0.160113	0.872792	0.00193946	102402	103399	103358
TAN	XWH	HUS	0.00204175	2.6814	0.00733154	0.0136732	103555	102930	102511
HUS	WJS	WADI	0.00259109	2.19944	0.027847	0.0245445	101799	103478	102944
WADI	XWH	HUS	0.00133411	1.5849	0.11299	0.0089024	104085	102032	101760
WJS	HUS	XWH	0.00213074	1.91638	0.0553163	0.0212908	102309	103725	103284
MGS	LOPYL	LOPRQ	0.00145369	2.13377	0.0328615	0.0440673	103478	104789	104485
LOPRQ	LOPYL	MLN	0.0015583	3.97555	7.02167e-05	0.0070301	113306	101996	101679
LOPYL	LOPRQ	Ouessant	0.00096319	2.30346	0.021253	0.00219883	113329	101489	101294
LOPYL	LOPRQ	SFK	0.000255416	0.616507	0.53756	0.000763942	112519	102191	102139
SSSP	LOPYL	LOPRQ	0.000131751	0.138897	0.889532	0.00417522	103957	104959	104931
LOPYL	LOPRQ	Shetland	0.000959329	2.1575	0.0309666	0.00339276	112978	101858	101662
LOPRQ	LOPYL	Solognote	0.000177246	0.378823	0.704819	0.000444712	113678	101862	101826
LOPYL	TAN	LOPRQ	0.000557176	0.964182	0.334955	0.0177214	103897	105049	104932
LOPYL	WADI	LOPRQ	0.00165819	2.10883	0.0349596	0.0525826	103687	104851	104504
WJS	LOPYL	LOPRQ	0.000931605	1.10731	0.268162	0.0287984	103762	105077	104881
LOPYL	XWH	LOPRQ	3.77691e-05	0.0488907	0.961006	0.00120019	104289	104899	104891
LOPRQ	MGS	MLN	0.00395063	6.43017	1.27463e-10	0.017624	111626	101099	100304
LOPRQ	MGS	Ouessant	0.00347427	3.75442	0.000173747	0.00786133	111474	100635	99938.4
LOPRQ	MGS	SFK	0.00440336	4.45731	8.29937e-06	0.0130426	110645	101510	100620
MGS	SSSP	LOPRQ	0.00134709	1.61654	0.105979	0.0400616	104316	102791	102515
LOPRQ	MGS	Shetland	0.00614474	9.30623	2.3e-16	0.021584	110920	101342	100104
LOPRQ	MGS	Solognote	0.0042693	5.92594	3.10517e-09	0.0105926	111829	101141	100281
MGS	TAN	LOPRQ	0.00205202	4.43275	9.30374e-06	0.0610147	104326	102845	102424
MGS	WADI	LOPRQ	0.0031854	4.59066	4.41849e-06	0.0943532	104306	102569	101917
MGS	WJS	LOPRQ	0.000527184	0.583441	0.559597	0.0157342	103714	103074	102966
MGS	XWH	LOPRQ	0.00151757	2.04379	0.040974	0.0452151	104304	102999	102687
Ouessant	MLN	LOPRQ	0.00104077	1.10092	0.27093	0.0115633	106288	102554	102340
MLN	SFK	LOPRQ	0.00629901	5.96042	2.51589e-09	0.0712038	106399	103714	102416
LOPRQ	SSSP	MLN	0.00448156	7.15231	8.53317e-13	0.0200559	112167	101474	100568
MLN	Shetland	LOPRQ	0.00245753	2.54641	0.0108838	0.0277835	106092	103332	102825
Solognote	MLN	LOPRQ	0.00110419	0.901657	0.367239	0.0122159	107814	102171	101946
LOPRQ	TAN	MLN	0.00309959	4.59364	4.35571e-06	0.0138637	112397	101279	100653
LOPRQ	WADI	MLN	0.00289522	4.34095	1.41865e-05	0.0129105	112343	100952	100369
LOPRQ	WJS	MLN	0.00133029	2.04858	0.0405031	0.00595006	112262	101100	100831
LOPRQ	XWH	MLN	0.00374313	4.75614	1.97333e-06	0.0167711	112397	101519	100762
Ouessant	SFK	LOPRQ	0.00739462	6.08991	1.12973e-09	0.0819694	106555	102969	101458
LOPRQ	SSSP	Ouessant	0.00406132	4.57696	4.71791e-06	0.00921603	111978	100983	100166
Ouessant	Shetland	LOPRQ	0.00355126	3.2162	0.00129899	0.0390355	107343	101716	100996
Solognote	Ouessant	LOPRQ	5.96725e-05	0.0693293	0.944728	0.000657765	107440	101693	101681
LOPRQ	TAN	Ouessant	0.00331388	3.42274	0.000619938	0.00751631	112150	100859	100193
LOPRQ	WADI	Ouessant	0.00352896	4.05956	4.91649e-05	0.00798089	112068	100588	99880.6
LOPRQ	WJS	Ouessant	0.000178822	0.232537	0.816121	0.000405541	112140	100532	100496
LOPRQ	XWH	Ouessant	0.00346125	3.62927	0.000284225	0.0078631	112186	101035	100338
LOPRQ	SSSP	SFK	0.00732046	8.18245	2.3e-16	0.0217566	110967	102151	100667
Shetland	SFK	LOPRQ	0.00389441	3.24916	0.00115747	0.0447008	107896	102051	101260
Solognote	SFK	LOPRQ	0.00742559	5.75851	8.48575e-09	0.0825903	107064	103366	101843
LOPRQ	TAN	SFK	0.00573924	6.41381	1.41924e-10	0.0170461	111207	101925	100762
LOPRQ	WADI	SFK	0.00621065	9.70854	2.3e-16	0.0183932	111100	101679	100424
LOPRQ	WJS	SFK	0.00171709	1.79204	0.0731271	0.00509895	111283	101498	101150
LOPRQ	XWH	SFK	0.0066699	8.3389	2.3e-16	0.0198428	111169	102186	100832
LOPRQ	SSSP	Shetland	0.00751497	7.53724	4.79616e-14	0.0264855	111393	101820	100301
LOPRQ	SSSP	Solognote	0.00642131	7.29007	3.09752e-13	0.0159865	112231	101705	100407
SSSP	TAN	LOPRQ	0.000705272	0.703975	0.481449	0.0218399	105313	102621	102477
SSSP	WADI	LOPRQ	0.00183874	2.25427	0.0241791	0.0565894	105580	102106	101731
WJS	SSSP	LOPRQ	0.000816232	0.961823	0.336138	0.0247269	104733	102962	102794
SSSP	XWH	LOPRQ	0.000174215	0.237989	0.81189	0.00537156	106191	102124	102089
Solognote	Shetland	LOPRQ	0.0035737	3.11735	0.00182488	0.0396758	107052	102784	102052
LOPRQ	TAN	Shetland	0.0068908	10.0777	2.3e-16	0.0242748	111556	101711	100319
LOPRQ	WADI	Shetland	0.00750599	9.93577	2.3e-16	0.0263643	111429	101474	99962
LOPRQ	WJS	Shetland	0.00107671	1.4565	0.145254	0.00379095	111775	101068	100851
LOPRQ	XWH	Shetland	0.0083196	8.55004	2.3e-16	0.0293599	111479	102035	100351
LOPRQ	TAN	Solognote	0.00413629	6.25108	4.0762e-10	0.0102911	112542	101408	100573
LOPRQ	WADI	Solognote	0.00445359	8.0561	8.88178e-16	0.011047	112436	101134	100237
LOPRQ	WJS	Solognote	0.00185487	2.60064	0.009305	0.00461459	112453	101171	100796
LOPRQ	XWH	Solognote	0.00567675	7.76807	7.99361e-15	0.0141481	112450	101739	100590
TAN	WADI	LOPRQ	0.00112693	1.47176	0.141084	0.0355341	105317	102230	102000
WJS	TAN	LOPRQ	0.00151904	1.92603	0.0541	0.0460241	104737	103048	102736
XWH	TAN	LOPRQ	0.000531347	0.796811	0.425561	0.0165349	105467	102693	102584
WJS	WADI	LOPRQ	0.00265053	2.98123	0.00287098	0.07991	104838	102656	102114
XWH	WADI	LOPRQ	0.00166564	2.53059	0.0113872	0.0514248	105972	102000	101661
WJS	XWH	LOPRQ	0.0009883	1.4655	0.142784	0.029965	104885	103067	102864
LOPYL	MGS	MLN	0.00235337	3.12339	0.0017878	0.0106731	111376	101855	101377
LOPYL	MGS	Ouessant	0.0044103	4.27596	1.90318e-05	0.0100437	111424	101592	100700
LOPYL	MGS	SFK	0.00462085	4.73427	2.19842e-06	0.0137925	110554	102427	101484
MGS	SSSP	LOPYL	0.0014989	1.97634	0.0481167	0.0294154	105589	103090	102781
LOPYL	MGS	Shetland	0.00705372	9.65871	2.3e-16	0.0249028	110871	102299	100866
LOPYL	MGS	Solognote	0.00405399	5.39658	6.79216e-08	0.0101541	111700	102019	101195
MGS	TAN	LOPYL	0.0013379	3.65065	0.000261577	0.0262477	105675	103042	102766
MGS	WADI	LOPYL	0.00241321	3.8627	0.000112142	0.0471519	105635	102734	102240
WJS	MGS	LOPYL	1.8814e-05	0.0244212	0.980517	0.00037099	105043	103288	103284
MGS	XWH	LOPYL	0.00343604	6.17391	6.66195e-10	0.067582	105435	103521	102812
Ouessant	MLN	LOPYL	0.00352515	4.03244	5.51996e-05	0.0342132	106747	103331	102605
MLN	SFK	LOPYL	0.0044834	3.79115	0.00014995	0.0453312	106788	104051	103122
LOPYL	SSSP	MLN	0.00288459	3.86346	0.000111792	0.0131231	111947	102228	101640
Shetland	MLN	LOPYL	2.89313e-05	0.0314532	0.974908	0.000292122	106528	103579	103573
Solognote	MLN	LOPYL	0.00246933	1.73031	0.0835756	0.0241577	108171	102846	102339
LOPYL	TAN	MLN	0.00151296	2.2202	0.0264052	0.0068847	112078	102113	101804
LOPYL	WADI	MLN	0.00130602	2.11279	0.0346189	0.00592435	111998	101770	101505
WJS	LOPYL	MLN	0.000239155	0.307041	0.758812	0.00108663	111962	101968	101919
LOPYL	XWH	MLN	0.00215762	2.82339	0.00475189	0.0098138	112400	102132	101693
Ouessant	SFK	LOPYL	0.00805548	6.72826	1.71703e-11	0.0779879	107178	103540	101885
LOPYL	SSSP	Ouessant	0.00498925	5.59988	2.14506e-08	0.0113956	111970	101949	100937
Ouessant	Shetland	LOPYL	0.00353509	3.58838	0.000332744	0.0339307	108012	102191	101471
Ouessant	Solognote	LOPYL	0.00107312	1.19013	0.233996	0.0103346	108005	102282	102063
LOPYL	TAN	Ouessant	0.00424559	4.15984	3.18477e-05	0.00969939	112037	101899	101037
LOPYL	WADI	Ouessant	0.00446215	5.12374	2.99531e-07	0.010163	111926	101610	100707
LOPYL	WJS	Ouessant	0.00113988	1.20832	0.226925	0.00260352	112049	101559	101328
LOPYL	XWH	Ouessant	0.00439918	4.45221	8.49902e-06	0.0100455	112406	101865	100973
LOPYL	SSSP	SFK	0.00751188	9.38457	2.3e-16	0.0224973	110908	103067	101530
Shetland	SFK	LOPYL	0.00457743	4.28565	1.82209e-05	0.045566	108478	102580	101646
Solognote	SFK	LOPYL	0.00696053	5.1424	2.71246e-07	0.0684441	107585	103835	102400
LOPYL	TAN	SFK	0.00593991	7.49712	6.52811e-14	0.0177918	111050	102920	101705
LOPYL	WADI	SFK	0.00640848	11.3967	2.3e-16	0.0191375	110915	102658	101351
LOPYL	WJS	SFK	0.00195624	1.92206	0.0545979	0.00585743	111142	102476	102076
LOPYL	XWH	SFK	0.00687629	8.61971	2.3e-16	0.0205855	111333	102961	101554
LOPYL	SSSP	Shetland	0.00840981	7.42131	1.15907e-13	0.0297874	111371	102772	101058
LOPYL	SSSP	Solognote	0.00618766	7.53285	4.9738e-14	0.0155513	112137	102585	101323
TAN	SSSP	LOPYL	0.000161556	0.179933	0.857205	0.00325377	106670	102859	102826
SSSP	WADI	LOPYL	0.000910354	1.24329	0.213763	0.0182727	106924	102287	102101
WJS	SSSP	LOPYL	0.00151434	1.84334	0.0652787	0.0298273	106072	103326	103014
SSSP	XWH	LOPYL	0.00195411	2.94008	0.00328131	0.0393203	107324	102647	102247
Solognote	Shetland	LOPYL	0.002433	2.01283	0.0441321	0.0238719	107606	103143	102642
LOPYL	TAN	Shetland	0.00778579	9.73105	2.3e-16	0.0275843	111427	102735	101147
LOPYL	WADI	Shetland	0.00839859	9.42425	2.3e-16	0.0296666	111283	102491	100784
LOPYL	WJS	Shetland	0.00202528	2.31975	0.0203545	0.00717072	111669	102082	101669
LOPYL	XWH	Shetland	0.00921951	9.26167	2.3e-16	0.032652	111678	102844	100965
LOPYL	TAN	Solognote	0.00391992	4.75455	1.98892e-06	0.00985236	112341	102360	101560
LOPYL	WADI	Solognote	0.00423414	5.91086	3.40328e-09	0.0106088	112210	102071	101210
LOPYL	WJS	Solognote	0.00166046	2.35401	0.0185722	0.00417241	112268	102105	101767
LOPYL	XWH	Solognote	0.00545786	7.3104	2.66454e-13	0.0137117	112572	102471	101358
TAN	WADI	LOPYL	0.00107107	1.47909	0.139115	0.0214727	106732	102481	102262
WJS	TAN	LOPYL	0.00135332	1.74703	0.0806315	0.0266553	106148	103307	103028
TAN	XWH	LOPYL	0.00210558	4.13938	3.48238e-05	0.0424584	106678	103185	102751
WJS	WADI	LOPYL	0.00242847	2.83006	0.00465399	0.0475886	106238	102893	102394
WADI	XWH	LOPYL	0.00104915	1.70658	0.087901	0.0214327	107169	102248	102033
WJS	XWH	LOPYL	0.00345052	5.19205	2.07994e-07	0.0680471	106080	103653	102940
Ouessant	MLN	MGS	0.00153309	1.29647	0.194815	0.00935767	104872	101934	101622
MLN	SFK	MGS	0.0067991	4.47891	7.50263e-06	0.0421724	104916	103122	101729
MGS	SSSP	MLN	0.000550506	0.782331	0.43402	0.00247791	111994	99775.6	99665.8
MLN	Shetland	MGS	0.00462881	3.8671	0.000110137	0.0287286	104485	102963	102014
Solognote	MLN	MGS	0.000794422	0.615756	0.538055	0.00485707	106334	101488	101327
TAN	MGS	MLN	0.000851619	1.08139	0.279526	0.00381439	112185	99756.2	99586.4
WADI	MGS	MLN	0.00107182	1.53761	0.124144	0.00477739	112292	99376.5	99163.7
WJS	MGS	MLN	0.00263425	2.68618	0.00722731	0.0117452	111575	100300	99772.9
XWH	MGS	MLN	0.000192666	0.228785	0.819036	0.00086815	112089	99945.1	99906.6
Ouessant	SFK	MGS	0.0083935	4.49455	6.97182e-06	0.0511218	105107	102411	100706
MGS	SSSP	Ouessant	0.000604894	0.837878	0.402099	0.00136562	111841	99320.8	99200.7
Ouessant	Shetland	MGS	0.00625716	5.31282	1.07944e-07	0.0378082	105773	101384	100124
Ouessant	Solognote	MGS	0.000747148	0.695088	0.487	0.00452636	105992	101093	100942
TAN	MGS	Ouessant	0.000154111	0.225535	0.821563	0.000347605	111981	99240.9	99210.3
MGS	WADI	Ouessant	5.36218e-05	0.0753025	0.939974	0.00012053	112050	98832.9	98822.3
WJS	MGS	Ouessant	0.00331923	2.75055	0.00594948	0.00746019	111474	99886.7	99225.8
MGS	XWH	Ouessant	7.87496e-07	0.00131949	0.998947	1.78152e-06	111920	99464.6	99464.4
MGS	SSSP	SFK	0.00296999	2.93791	0.00330436	0.00882494	110751	100410	99815.5
Shetland	SFK	MGS	0.00219619	1.62751	0.10363	0.0138465	106261	101306	100862
Solognote	SFK	MGS	0.00761987	5.485	4.13465e-08	0.0468438	105550	102742	101188
MGS	TAN	SFK	0.00136527	1.48137	0.138508	0.00405449	110957	100194	99920.9
MGS	WADI	SFK	0.00183186	2.03426	0.0419254	0.00541876	111005	99847	99481.8
WJS	MGS	SFK	0.00269945	2.04235	0.0411173	0.00798302	110561	100679	100137
MGS	XWH	SFK	0.0023133	2.1628	0.0305562	0.00688672	110822	100535	100071
MGS	SSSP	Shetland	0.00140824	1.43997	0.149876	0.00500888	111043	99945	99663.9
MGS	SSSP	Solognote	0.00219515	2.28228	0.0224727	0.00545194	112010	99958.4	99520.5
SSSP	TAN	MGS	0.000491356	0.408025	0.683255	0.00484432	103379	102169	102068
SSSP	WADI	MGS	0.00289384	3.17524	0.00149712	0.028365	103556	101820	101232
MGS	WJS	SSSP	0.00119449	1.4063	0.159636	0.00824387	101880	103179	102933
XWH	SSSP	MGS	0.000907141	0.905503	0.365199	0.0088219	104336	101758	101573
Solognote	Shetland	MGS	0.00545085	5.43781	5.39389e-08	0.0334592	105397	102366	101256
MGS	TAN	Shetland	0.000773365	1.0816	0.279429	0.00274971	111170	99844.1	99689.8
MGS	WADI	Shetland	0.0013793	2.09938	0.0357835	0.00488501	111208	99515.4	99241.3
WJS	MGS	Shetland	0.00509805	5.11523	3.13361e-07	0.0178633	110917	100590	99569.5
MGS	XWH	Shetland	0.00222916	2.58714	0.00967759	0.00794627	110997	100248	99801.6
TAN	MGS	Solognote	0.000122795	0.170513	0.864607	0.000304762	112282	99692.1	99667.6
MGS	WADI	Solognote	0.00018578	0.263634	0.792062	0.000459309	112344	99304.4	99267.5
WJS	MGS	Solognote	0.00242559	2.66156	0.00777791	0.00600465	111719	100283	99797.2
MGS	XWH	Solognote	0.00144415	1.43164	0.152248	0.00359374	112095	100079	99790.2
TAN	WADI	MGS	0.00239532	2.37529	0.017535	0.0236602	103301	101952	101464
MGS	WJS	TAN	0.00100849	0.977553	0.328296	0.0096385	101837	103198	102990
XWH	TAN	MGS	0.00139346	1.72586	0.0843718	0.0136216	103629	102335	102050
MGS	WJS	WADI	0.00215837	2.38787	0.0169464	0.0204769	101118	103203	102758
XWH	WADI	MGS	0.00380629	4.20726	2.58484e-05	0.0369256	104038	101804	101032
MGS	WJS	XWH	0.0024842	2.88508	0.00391312	0.0241576	102034	103414	102902
Ouessant	SFK	MLN	0.00123389	0.740923	0.45874	0.00602329	102016	101115	100866
Ouessant	MLN	SSSP	0.00147634	1.41833	0.156095	0.00712013	105185	102356	102054
Shetland	Ouessant	MLN	0.00233228	1.38168	0.167069	0.0111621	102821	100421	99954.1
Ouessant	MLN	Solognote	0.000535242	0.298673	0.765189	0.00144184	99709.2	101618	101509
Ouessant	MLN	TAN	0.000845867	0.715181	0.474497	0.00502812	105391	102283	102110
Ouessant	MLN	WADI	0.000434642	0.349197	0.726942	0.00253619	105201	102050	101962
Ouessant	MLN	WJS	0.00218463	1.93751	0.0526836	0.0122038	105748	102283	101837
Ouessant	MLN	XWH	0.00133581	1.17042	0.241831	0.00811668	105452	102475	102201
SSSP	MLN	SFK	0.00574634	3.21136	0.00132107	0.0179739	101937	105015	103815
Shetland	SFK	MLN	0.00357042	2.31978	0.0203527	0.0171148	103865	100704	99987.8
SFK	MLN	Solognote	0.00316946	2.3959	0.0165797	0.00851148	100611	102271	101624
TAN	MLN	SFK	0.00727684	3.80923	0.0001394	0.0226701	101945	105302	103781
WADI	MLN	SFK	0.00684768	3.9236	8.72342e-05	0.0213389	101695	105095	103666
MLN	SFK	WJS	0.0067087	4.9475	7.51739e-07	0.0381723	105710	103373	101995
XWH	MLN	SFK	0.00635973	3.36026	0.000778701	0.0198897	102051	105277	103947
MLN	Shetland	SSSP	0.00544167	4.31266	1.61301e-05	0.0266521	104720	103479	102359
MLN	Solognote	SSSP	0.000819865	0.63352	0.526394	0.00397301	106483	101913	101746
TAN	SSSP	MLN	0.0014034	1.51532	0.129692	0.00628132	113270	99740.2	99460.6
WADI	SSSP	MLN	0.00162943	1.58907	0.112044	0.00724227	113693	99150.6	98828
WJS	SSSP	MLN	0.00318684	3.28271	0.00102816	0.014192	112700	100235	99598.2
XWH	SSSP	MLN	0.00074735	0.69072	0.489741	0.00334362	114086	99290.3	99142
Shetland	MLN	Solognote	0.00425293	3.36726	0.000759181	0.0113933	100096	102472	101604
MLN	Shetland	TAN	0.00618332	4.86916	1.12076e-06	0.0372757	104932	103565	102292
WADI	MLN	Shetland	0.00599495	4.22668	2.37164e-05	0.022347	102026	104709	103461
MLN	Shetland	WJS	0.0022167	1.82733	0.06765	0.012618	105495	102952	102497
XWH	MLN	Shetland	0.00515791	3.34568	0.000820799	0.0193315	102352	104861	103785
Solognote	MLN	TAN	7.77647e-05	0.0562835	0.955116	0.000463565	106847	101830	101814
MLN	Solognote	WADI	0.000435713	0.327625	0.743195	0.00254105	106653	101682	101594
Solognote	MLN	WJS	0.000587065	0.427188	0.669242	0.00330058	107116	101742	101622
MLN	Solognote	XWH	0.000814104	0.611887	0.540613	0.00496762	106770	102051	101885
WADI	TAN	MLN	0.000217029	0.339147	0.734499	0.000966153	113603	99167.9	99124.9
WJS	TAN	MLN	0.00178825	1.96674	0.0492131	0.00796198	112881	100075	99717.8
TAN	XWH	MLN	0.000658226	1.02753	0.304169	0.00294924	113534	99772.5	99641.2
WJS	WADI	MLN	0.0015808	1.69393	0.090279	0.00700294	113124	99550.7	99236.4
WADI	XWH	MLN	0.000881012	1.23308	0.217546	0.00391295	114193	99004.4	98830.1
WJS	XWH	MLN	0.00244223	2.63947	0.00830359	0.0108871	112958	100263	99774.5
SSSP	Ouessant	SFK	0.0100871	7.11761	1.09823e-12	0.0314716	100921	105202	103100
Ouessant	SFK	Shetland	0.00498538	3.2477	0.00116343	0.0195268	99570.9	101830	100820
Ouessant	Solognote	SFK	0.000555159	0.32559	0.744735	0.0017309	101430	100892	100780
Ouessant	SFK	TAN	0.00984535	6.10458	1.03074e-09	0.0584176	105438	103015	101006
Ouessant	SFK	WADI	0.0101118	5.76875	7.98611e-09	0.0589032	105193	102862	100803
Ouessant	SFK	WJS	0.00895533	5.86334	4.53644e-09	0.0499089	105970	102733	100909
Ouessant	SFK	XWH	0.0106182	7.1116	1.14708e-12	0.0643843	105442	103210	101041
Ouessant	Shetland	SSSP	0.00702677	6.03375	1.60202e-09	0.0335476	105995	101887	100465
Ouessant	Solognote	SSSP	0.00231046	2.26903	0.0232663	0.0110597	106137	101676	101207
TAN	SSSP	Ouessant	0.000759883	0.955021	0.339567	0.00171246	113045	99214.3	99063.6
WADI	SSSP	Ouessant	0.000555645	0.563602	0.573025	0.00124538	113420	98576	98466.5
WJS	SSSP	Ouessant	0.00392765	3.64255	0.000269955	0.00881569	112578	99811.6	99030.6
XWH	SSSP	Ouessant	0.00060729	0.728846	0.466096	0.00136396	113898	98800.1	98680.2
Solognote	Shetland	Ouessant	0.00296419	1.48265	0.138168	0.00723139	100042	101400	100801
Ouessant	Shetland	TAN	0.00714492	5.8073	6.34881e-09	0.0420469	106132	101897	100451
Ouessant	Shetland	WADI	0.00754465	6.30906	2.80734e-10	0.0436012	105903	101788	100264
Ouessant	Shetland	WJS	0.0044634	3.6329	0.000280257	0.0246673	106831	101421	100520
Ouessant	Shetland	XWH	0.00841904	7.59046	3.19744e-14	0.0506654	106153	102210	100503
Ouessant	Solognote	TAN	0.000774319	0.846061	0.397519	0.00456755	106416	101492	101335
Ouessant	Solognote	WADI	0.00087527	0.882247	0.377643	0.00506947	106201	101339	101161
Ouessant	Solognote	WJS	0.001612	1.7838	0.0744568	0.00893644	106831	101447	101120
Ouessant	Solognote	XWH	0.0021627	1.88808	0.0590148	0.0130455	106424	101814	101374
TAN	WADI	Ouessant	0.000208649	0.247285	0.804688	0.000468067	113275	98708.3	98667.1
WJS	TAN	Ouessant	0.00316998	2.78404	0.00536863	0.00711496	112714	99734.7	99104.4
TAN	XWH	Ouessant	0.000154895	0.236683	0.812903	0.000349386	113279	99244.3	99213.5
WJS	WADI	Ouessant	0.00339425	2.72198	0.0064893	0.00757982	112915	99252.7	98581.2
XWH	WADI	Ouessant	5.30332e-05	0.0531074	0.957646	0.000118759	113904	98452.7	98442.3
WJS	XWH	Ouessant	0.00332101	3.01286	0.002588	0.00746196	112825	99856.7	99195.6
Shetland	SFK	SSSP	0.00373005	2.94371	0.00324299	0.0185231	106289	101929	101171
Solognote	SFK	SSSP	0.00835101	6.82119	9.02878e-12	0.0408601	105493	103280	101569
TAN	SSSP	SFK	0.00160714	1.52075	0.128322	0.00478978	111821	100169	99848
WADI	SSSP	SFK	0.00115448	1.26968	0.204197	0.00342618	112186	99520.9	99291.4
WJS	SSSP	SFK	0.00566643	5.5057	3.67699e-08	0.0167403	111462	100875	99738
XWH	SSSP	SFK	0.000655531	0.649437	0.516056	0.00195228	112603	99684.3	99553.7
Shetland	SFK	Solognote	0.00110315	0.755154	0.450156	0.00291003	102734	100587	100365
Shetland	SFK	TAN	0.00277211	1.93116	0.0534634	0.0171275	106492	101810	101247
Shetland	SFK	WADI	0.00263876	1.51477	0.129832	0.0159936	106230	101640	101105
Shetland	SFK	WJS	0.00455259	3.1808	0.00146871	0.02585	107256	101759	100836
Shetland	SFK	XWH	0.00227227	1.48041	0.138765	0.0144517	106408	101917	101455
Solognote	SFK	TAN	0.00904059	6.27181	3.56864e-10	0.0542006	105866	103331	101480
Solognote	SFK	WADI	0.00920477	6.4867	8.77349e-11	0.0541147	105623	103180	101298
Solognote	SFK	WJS	0.00732286	4.91582	8.84127e-07	0.0413896	106322	102972	101475
Solognote	SFK	XWH	0.00843292	5.62724	1.83112e-08	0.0520439	105743	103400	101670
TAN	WADI	SFK	0.000461702	0.506009	0.61285	0.0013698	112110	99602.6	99510.7
WJS	TAN	SFK	0.00406496	3.46026	0.000539663	0.0120064	111662	100692	99876.5
TAN	XWH	SFK	0.000953361	1.16957	0.242176	0.00284371	112054	100189	99997.7
WJS	WADI	SFK	0.00454538	3.99891	6.36357e-05	0.0133602	111853	100251	99343.5
WADI	XWH	SFK	0.000497945	0.552059	0.580908	0.00147659	112670	99376.4	99277.5
WJS	XWH	SFK	0.00501099	4.71208	2.45206e-06	0.014817	111697	100897	99891.3
Solognote	Shetland	SSSP	0.00466086	4.33348	1.46769e-05	0.0227655	105474	102725	101772
TAN	SSSP	Shetland	0.000635762	0.635511	0.525095	0.00226451	112183	99773.5	99646.7
WADI	SSSP	Shetland	3.50717e-05	0.0342594	0.97267	0.000124486	112536	99113.9	99106.9
WJS	SSSP	Shetland	0.00650992	6.3537	2.10192e-10	0.0227841	111959	100615	99313.5
SSSP	XWH	Shetland	0.000829721	0.711594	0.476716	0.00295216	112931	99419.9	99255.1
TAN	SSSP	Solognote	0.00232031	2.16457	0.0304209	0.00575614	113228	99866	99403.6
WADI	SSSP	Solognote	0.00202482	2.43394	0.0149356	0.00499447	113596	99220.5	98819.6
WJS	SSSP	Solognote	0.00461918	5.44924	5.05849e-08	0.0114225	112690	100392	99469.2
XWH	SSSP	Solognote	0.000751954	0.874068	0.382081	0.00186525	113943	99313.5	99164.3
TAN	SSSP	WADI	0.00188656	1.76285	0.0779254	0.0190042	101819	102832	102445
SSSP	TAN	WJS	0.000302913	0.284458	0.776059	0.00269921	103525	102522	102460
SSSP	XWH	TAN	0.00040723	0.453386	0.650271	0.00409113	103532	102349	102265
SSSP	WADI	WJS	0.00385617	4.02921	5.59652e-05	0.0341659	103592	102300	101514
SSSP	WADI	XWH	0.00119173	1.01397	0.310595	0.013238	102027	102525	102280
SSSP	XWH	WJS	0.000401164	0.487071	0.626208	0.00355955	104347	102097	102015
Solognote	Shetland	TAN	0.00630138	4.65671	3.21297e-06	0.0377234	105776	102901	101612
Solognote	Shetland	WADI	0.00659891	5.22579	1.73411e-07	0.0387329	105505	102749	101402
Solognote	Shetland	WJS	0.00281619	2.70369	0.00685744	0.015891	106392	102341	101766
Solognote	Shetland	XWH	0.00618775	5.15464	2.54119e-07	0.0381366	105615	103031	101764
TAN	WADI	Shetland	0.000603525	1.00204	0.316325	0.00214034	112379	99336.6	99216.7
WJS	TAN	Shetland	0.0058762	5.95797	2.55391e-09	0.0205647	112078	100544	99369.7
TAN	XWH	Shetland	0.0014608	1.82073	0.068648	0.00520883	112292	99964.1	99672.5
WJS	WADI	Shetland	0.00650733	6.65328	2.86633e-11	0.0226624	112255	100117	98822.6
WADI	XWH	Shetland	0.000867222	1.03171	0.302206	0.0030763	112891	99136	98964.2
WJS	XWH	Shetland	0.00732509	6.68693	2.27907e-11	0.0256698	112087	100825	99358.7
TAN	WADI	Solognote	0.000309414	0.473333	0.635975	0.000764023	113593	99203.4	99142
WJS	TAN	Solognote	0.00230603	2.59889	0.0093526	0.00570176	112971	100149	99687.9
TAN	XWH	Solognote	0.00157	1.74229	0.0814584	0.00389813	113472	99876.8	99563.7
WJS	WADI	Solognote	0.00262664	3.03566	0.00240008	0.00646109	113150	99665.8	99143.6
WADI	XWH	Solognote	0.00127221	1.79414	0.0727904	0.00313558	114090	99067.6	98815.8
WJS	XWH	Solognote	0.00386893	4.6711	2.99596e-06	0.00957595	112937	100408	99634.3
TAN	WADI	WJS	0.00354475	4.03026	5.57156e-05	0.03155	103368	102464	101740
XWH	WADI	TAN	0.00265838	3.98925	6.62838e-05	0.0267482	103215	102330	101787
TAN	XWH	WJS	9.64611e-05	0.135905	0.891896	0.000862617	103661	102595	102575
XWH	WADI	WJS	0.00345712	4.1091	3.972e-05	0.030719	103969	102179	101475
