# Supplementary material for: Whole Genome Resequencing Reveals the Genetic Basis of Desert Arid Climate Adaptation in Lop Sheep
Source: Animals (Basel). 2025 Sep 19;15(18):2747. doi: 10.3390/ani15182747 (PMC12466512; doi:10.3390/ani15182747)
Supplement: Supplementary file 1 [file animals-15-02747-s001.zip › Supplementary File S5/1_with_geneflow_Fbranch.txt]

branch	branch_descendants	Outgroup	DUB	MGS	MLN	SFK	Solognote	Ouessant	DFLS	TAN	FLS	HUS	ALT	BSB	Shetland	Gotland	WADI	HTS	CLS	SSSP	XWH	WJS	DLS	LOPYL	LOPRQ
b2	DUB	nan	nan	nan	nan	nan	nan	nan	nan	nan	nan	nan	nan	nan	nan	nan	nan	nan	nan	nan	nan	nan	nan	nan	nan
b3	MLN,Solognote,Ouessant,SFK,DFLS,FLS,Shetland,Gotland,MGS,TAN,HUS,WADI,SSSP,XWH,ALT,BSB,HTS,CLS,WJS,DLS,LOPYL,LOPRQ	nan	nan	nan	nan	nan	nan	nan	nan	nan	nan	nan	nan	nan	nan	nan	nan	nan	nan	nan	nan	nan	nan	nan	nan
b4	MLN,Solognote,Ouessant,SFK,DFLS,FLS,Shetland,Gotland	nan	0	nan	nan	nan	nan	nan	nan	nan	nan	nan	nan	nan	nan	nan	nan	nan	nan	nan	nan	nan	nan	nan	nan
b5	MGS,TAN,HUS,WADI,SSSP,XWH,ALT,BSB,HTS,CLS,WJS,DLS,LOPYL,LOPRQ	nan	0	nan	nan	nan	nan	nan	nan	nan	nan	nan	nan	nan	nan	nan	nan	nan	nan	nan	nan	nan	nan	nan	nan
b6	MLN,Solognote,Ouessant	nan	0	0	nan	nan	nan	nan	nan	0	nan	0	0	0	nan	nan	0	0	0	0	0	0	0	0	0
b7	SFK,DFLS,FLS,Shetland,Gotland	nan	0	0.0334592	nan	nan	nan	nan	nan	0.0377234	nan	0.033476	0.0281722	0	nan	nan	0.0411911	0.0340625	0.02942	0.0266521	0.0428839	0.015891	0.0184207	0	0.0390355
b8	MGS	nan	0	nan	0	0	0	0	0	nan	0.0126668	nan	nan	nan	0.0101104	0.00731807	nan	nan	nan	nan	nan	nan	nan	nan	nan
b9	TAN,HUS,WADI,SSSP,XWH,ALT,BSB,HTS,CLS,WJS,DLS,LOPYL,LOPRQ	nan	0	nan	0	0	0	0	0	nan	0	nan	nan	nan	0	0	nan	nan	nan	nan	nan	nan	nan	nan	nan
b10	MLN	nan	0	0	nan	0	nan	nan	0	0	0	0	0	0.0403498	0	0	0	0	0	0	0	0	0	0.0171066	0
b11	Solognote,Ouessant	nan	0	0	nan	0	nan	nan	0.0175536	0	0.027141	0	0	0	0.0276247	0.0170737	0	0	0	0	0	0	0	0	0
b12	SFK	nan	0	0	0.0238336	nan	0.0120477	0	nan	0	nan	0	0	0	nan	nan	0	0	0	0	0	0	0	0	0
b13	DFLS,FLS,Shetland,Gotland	nan	0	0	0	nan	0	0	nan	0	nan	0	0	0	nan	nan	0	0	0	0	0	0	0	0	0
b14	TAN,HUS,WADI,SSSP,XWH	nan	0.00910286	0	0	0.0133176	0	0	0.0180022	nan	0.0248018	nan	nan	nan	0.0195567	0.0167928	nan	nan	nan	nan	nan	nan	nan	nan	nan
b15	ALT,BSB,HTS,CLS,WJS,DLS,LOPYL,LOPRQ	nan	0	0	0	0	0	0	0	nan	0	nan	nan	nan	0	0	nan	nan	nan	nan	nan	nan	nan	nan	nan
b16	Solognote	nan	0	0	0.0461269	0	nan	nan	0	0	0	0	0	0.0250775	0	0	0	0	0	0	0	0	0	0	0
b17	Ouessant	nan	0	0	0	0	nan	nan	0	0	0.0275069	0	0	0	0.0255931	0.0100002	0	0	0	0	0	0	0	0	0
b18	DFLS	nan	0.0194119	0	0	0	0	0	nan	0	nan	0	0	0	nan	nan	0	0	0	0	0	0	0	0	0
b19	FLS,Shetland,Gotland	nan	0	0	0	0	0	0	nan	0	nan	0	0	0	nan	nan	0	0	0	0	0	0	0	0	0
b20	TAN	nan	0	0	0	0	0	0	0	nan	0	nan	0	0	0	0	nan	0	0	nan	nan	0	0	0	0
b21	HUS,WADI,SSSP,XWH	nan	0	0	0	0	0	0	0	nan	0	nan	0	0	0	0	nan	0	0	nan	nan	0	0	0	0
b22	ALT,BSB	nan	0	0	0	0	0	0	0	0	0	0	nan	nan	0	0	0	nan	nan	0	0	nan	nan	nan	nan
b23	HTS,CLS,WJS,DLS,LOPYL,LOPRQ	nan	0	0.0246403	0	0	0	0	0	0.024662	0	0.0172874	nan	nan	0	0	0.0242995	nan	nan	0.0184506	0.034002	nan	nan	nan	nan
b24	FLS	nan	0	0.0220287	0	0	0	0	0.0105442	0.0196721	nan	0.0134737	0.0248062	0.0186099	nan	nan	0.024198	0.0255795	0.0218484	0.0180498	0.0203242	0.0206897	0.018538	0.0298654	0.0401724
b25	Shetland,Gotland	nan	0	0	0.0121118	0	0.00873206	0	0	0	nan	0	0	0	nan	nan	0	0	0	0	0	0	0	0	0
b26	HUS	nan	0	0	0	0.0149887	0	0	0	0	0	nan	0	0	0	0	nan	0	0	nan	nan	0	0	0	0
b27	WADI,SSSP,XWH	nan	0	0.0419829	0	0	0	0	0	0.0450644	0	nan	0.0455078	0.0354211	0	0	nan	0.0516437	0.0440029	nan	nan	0.0373973	0.0282805	0.063159	0.124062
b28	ALT	nan	0.0430057	0.139855	0	0.0141992	0	0.0130188	0.028787	0.129911	0.0378884	0.0821531	nan	nan	0.0196062	0.0190433	0.140103	0.168851	0.148507	0.0949916	0.12492	0.114892	0.128335	0.241249	0.340904
b29	BSB	nan	0	0	0	0	0	0	0	0	0	0	nan	nan	0	0	0	0	0	0	0	0	0	0	0
b30	HTS,CLS	nan	0.0064864	0.0171337	0	0.00354674	0	0	0.00395358	0.0460127	0.00648645	0.0246893	0.0205105	0.0244222	0.00548965	0.00360785	0.0240933	nan	nan	0.0329538	0.0395553	nan	nan	nan	nan
b31	WJS,DLS,LOPYL,LOPRQ	nan	0	0	0	0	0	0	0	0	0	0	0	0	0	0	0	nan	nan	0	0	nan	nan	nan	nan
b32	Shetland	nan	0	0	0	0.0156842	0	0.0154583	0	0	0	0	0	0	nan	nan	0	0	0	0	0	0	0	0	0
b33	Gotland	nan	0	0.0384424	0	0	0	0	0.0237821	0.0390856	0.0908943	0.0252762	0.0480542	0.0408978	nan	nan	0.0448742	0.0437959	0.0394044	0.0309902	0.0460687	0.0343362	0.0302454	0.0563885	0.0725179
b34	WADI	nan	0	0.0326453	0	0	0	0	0	0.0287406	0	0	0.039601	0	0	0	nan	0.0311371	0.0112879	nan	nan	0.0324424	0.0281568	0	0
b35	SSSP,XWH	nan	0	0	0	0	0	0	0	0	0	0	0	0	0	0	nan	0	0	nan	nan	0	0	0	0
b36	HTS	nan	0	0	0	0	0	0	0	0	0	0	0	0	0	0	0	nan	nan	0	0	0	0	0	0
b37	CLS	nan	0	0	0	0	0	0	0	0	0	0	0	0	0	0	0	nan	nan	0	0	0	0	0	0
b38	WJS,DLS	nan	0.0149768	0.0417265	0	0	0.0023073	0	0.00412246	0.0345927	0.00816855	0.023009	0.0702048	0.0552822	0	0	0.0488808	0.0416207	0.0282784	0.0186125	0.024367	nan	nan	nan	nan
b39	LOPYL,LOPRQ	nan	0	0	0	0	0	0	0	0	0	0	0	0	0	0	0	0	0	0	0	nan	nan	nan	nan
b40	SSSP	nan	0	0	0	0	0	0	0	0	0	0	0	0	0	0	0	0	0	nan	nan	0	0	0	0
b41	XWH	nan	0	0	0	0	0	0	0	0	0	0	0	0	0	0	0.0249253	0	0	nan	nan	0	0	0.0393203	0
b42	WJS	nan	0	0	0	0	0	0	0	0.0629461	0	0.0421266	0	0.0312297	0	0	0.0688809	0	0.0239447	0.049492	0.0701595	nan	nan	0	0
b43	DLS	nan	0	0	0	0	0	0	0	0	0	0	0	0	0	0	0	0	0	0	0	nan	nan	0	0
b44	LOPYL	nan	0	0	0.0070301	0	0	0	0	0	0	0	0	0	0	0	0	0	0	0	0	0	0	nan	nan
b45	LOPRQ	nan	0.00866955	0.0427945	0	0	0	0	0.00663641	0.0476475	0.00967326	0.0211323	0.0503657	0.0373633	0	0.004366	0.0472295	0.0707258	0.0462118	0.0301323	0.0263478	0.0429097	0.0356811	nan	nan
