# Supplementary material for: Whole Genome Resequencing Reveals the Genetic Basis of Desert Arid Climate Adaptation in Lop Sheep
Source: Animals (Basel). 2025 Sep 19;15(18):2747. doi: 10.3390/ani15182747 (PMC12466512; doi:10.3390/ani15182747)
Supplement: Supplementary file 1 [file animals-15-02747-s001.zip › Supplementary Table S2.xlsx]

## Sheet: Sheet1
Sample	Sample name	clusters	BioProject
SAMC4466561	LOPRQ	LOP sheep	PRJCA033794
SAMC4466560	LOPRQ	LOP sheep	PRJCA033794
SAMC4466559	LOPRQ	LOP sheep	PRJCA033794
SAMC4466558	LOPRQ	LOP sheep	PRJCA033794
SAMC4466557	LOPRQ	LOP sheep	PRJCA033794
SAMC4466556	LOPRQ	LOP sheep	PRJCA033794
SAMC4466555	LOPRQ	LOP sheep	PRJCA033794
SAMC4466554	LOPRQ	LOP sheep	PRJCA033794
SAMC4466553	LOPRQ	LOP sheep	PRJCA033794
SAMC4466552	LOPRQ	LOP sheep	PRJCA033794
SAMC4466551	LOPRQ	LOP sheep	PRJCA033794
SAMC4466550	LOPRQ	LOP sheep	PRJCA033794
SAMC4466549	LOPRQ	LOP sheep	PRJCA033794
SAMC4466548	LOPRQ	LOP sheep	PRJCA033794
SAMC4466547	LOPRQ	LOP sheep	PRJCA033794
SAMC4466546	LOPRQ	LOP sheep	PRJCA033794
SAMC4466545	LOPRQ	LOP sheep	PRJCA033794
SAMC4466544	LOPRQ	LOP sheep	PRJCA033794
SAMC4466543	LOPRQ	LOP sheep	PRJCA033794
SAMC4466542	LOPRQ	LOP sheep	PRJCA033794
SAMC4466541	LOPRQ	LOP sheep	PRJCA033794
SAMC4466540	LOPRQ	LOP sheep	PRJCA033794
SAMC4466539	LOPRQ	LOP sheep	PRJCA033794
SAMC4466538	LOPRQ	LOP sheep	PRJCA033794
SAMC4466537	LOPRQ	LOP sheep	PRJCA033794
SAMC4466536	LOPRQ	LOP sheep	PRJCA033794
SAMC4466535	LOPRQ	LOP sheep	PRJCA033794
SAMC4466534	LOPRQ	LOP sheep	PRJCA033794
SAMC4466533	LOPRQ	LOP sheep	PRJCA033794
SAMC4466532	LOPRQ	LOP sheep	PRJCA033794
SAMC4466531	LOPRQ	LOP sheep	PRJCA033794
SAMC4466530	LOPRQ	LOP sheep	PRJCA033794
SAMC4466529	LOPRQ	LOP sheep	PRJCA033794
SAMC4466528	LOPRQ	LOP sheep	PRJCA033794
SAMC4466527	LOPRQ	LOP sheep	PRJCA033794
SAMC4466526	LOPRQ	LOP sheep	PRJCA033794
SAMC4466525	LOPRQ	LOP sheep	PRJCA033794
SAMC4466524	LOPRQ	LOP sheep	PRJCA033794
SAMC4466523	LOPRQ	LOP sheep	PRJCA033794
SAMC4466522	LOPRQ	LOP sheep	PRJCA033794
SAMC4466521	LOPRQ	LOP sheep	PRJCA033794
SAMC4466520	LOPRQ	LOP sheep	PRJCA033794
SAMC4466519	LOPRQ	LOP sheep	PRJCA033794
SAMC4466518	LOPRQ	LOP sheep	PRJCA033794
SAMC4466517	LOPRQ	LOP sheep	PRJCA033794
SAMC4466516	LOPRQ	LOP sheep	PRJCA033794
SAMC4466515	LOPRQ	LOP sheep	PRJCA033794
SAMC4466514	LOPRQ	LOP sheep	PRJCA033794
SAMC4466513	LOPRQ	LOP sheep	PRJCA033794
SAMC4466512	LOPRQ	LOP sheep	PRJCA033794
SAMC4466511	LOPRQ	LOP sheep	PRJCA033794
SAMC4466510	LOPRQ	LOP sheep	PRJCA033794
SAMC4466509	LOPRQ	LOP sheep	PRJCA033794
SAMC4466508	LOPRQ	LOP sheep	PRJCA033794
SAMC4466507	LOPRQ	LOP sheep	PRJCA033794
SAMC4466506	LOPRQ	LOP sheep	PRJCA033794
SAMC4466505	LOPRQ	LOP sheep	PRJCA033794
SAMC4466504	LOPRQ	LOP sheep	PRJCA033794
SAMC4466503	LOPRQ	LOP sheep	PRJCA033794
SAMC4466502	LOPRQ	LOP sheep	PRJCA033794
SAMC4466501	LOPRQ	LOP sheep	PRJCA033794
SAMC4466500	LOPRQ	LOP sheep	PRJCA033794
SAMC4466499	LOPRQ	LOP sheep	PRJCA033794
SAMC4466498	LOPRQ	LOP sheep	PRJCA033794
SAMC4466497	LOPRQ	LOP sheep	PRJCA033794
SAMC4466496	LOPRQ	LOP sheep	PRJCA033794
SAMC4466495	LOPRQ	LOP sheep	PRJCA033794
SAMC4466494	LOPRQ	LOP sheep	PRJCA033794
SAMC4466493	LOPRQ	LOP sheep	PRJCA033794
SAMC4466492	LOPRQ	LOP sheep	PRJCA033794
SAMC4466491	LOPRQ	LOP sheep	PRJCA033794
SAMC4466490	LOPRQ	LOP sheep	PRJCA033794
SAMC4466489	LOPRQ	LOP sheep	PRJCA033794
SAMC4466488	LOPRQ	LOP sheep	PRJCA033794
SAMC4466487	LOPRQ	LOP sheep	PRJCA033794
SAMC4466486	LOPRQ	LOP sheep	PRJCA033794
SAMC4466485	LOPRQ	LOP sheep	PRJCA033794
SAMC4466484	LOPRQ	LOP sheep	PRJCA033794
SAMC4466483	LOPRQ	LOP sheep	PRJCA033794
SAMC4466482	LOPRQ	LOP sheep	PRJCA033794
SAMC4466591	LOPYL	LOP sheep	PRJCA033794
SAMC4466590	LOPYL	LOP sheep	PRJCA033794
SAMC4466589	LOPYL	LOP sheep	PRJCA033794
SAMC4466588	LOPYL	LOP sheep	PRJCA033794
SAMC4466587	LOPYL	LOP sheep	PRJCA033794
SAMC4466586	LOPYL	LOP sheep	PRJCA033794
SAMC4466585	LOPYL	LOP sheep	PRJCA033794
SAMC4466584	LOPYL	LOP sheep	PRJCA033794
SAMC4466583	LOPYL	LOP sheep	PRJCA033794
SAMC4466582	LOPYL	LOP sheep	PRJCA033794
SAMC4466581	LOPYL	LOP sheep	PRJCA033794
SAMC4466580	LOPYL	LOP sheep	PRJCA033794
SAMC4466579	LOPYL	LOP sheep	PRJCA033794
SAMC4466578	LOPYL	LOP sheep	PRJCA033794
SAMC4466577	LOPYL	LOP sheep	PRJCA033794
SAMC4466576	LOPYL	LOP sheep	PRJCA033794
SAMC4466575	LOPYL	LOP sheep	PRJCA033794
SAMC4466574	LOPYL	LOP sheep	PRJCA033794
SAMC4466573	LOPYL	LOP sheep	PRJCA033794
SAMC4466572	LOPYL	LOP sheep	PRJCA033794
SAMC4466571	LOPYL	LOP sheep	PRJCA033794
SAMC4466570	LOPYL	LOP sheep	PRJCA033794
SAMC4466569	LOPYL	LOP sheep	PRJCA033794
SAMC4466568	LOPYL	LOP sheep	PRJCA033794
SAMC4466567	LOPYL	LOP sheep	PRJCA033794
SAMC4466566	LOPYL	LOP sheep	PRJCA033794
SAMC4466565	LOPYL	LOP sheep	PRJCA033794
SAMC4466564	LOPYL	LOP sheep	PRJCA033794
SAMC4466563	LOPYL	LOP sheep	PRJCA033794
SAMC4466562	LOPYL	LOP sheep	PRJCA033794
SRR18286730	DLS	Duolang sheep	PRJNA814428
SRR18286731	DLS	Duolang sheep	PRJNA814428
SRR18286732	DLS	Duolang sheep	PRJNA814428
SRR18286733	DLS	Duolang sheep	PRJNA814428
SRR18286734	DLS	Duolang sheep	PRJNA814428
SRR18286735	DLS	Duolang sheep	PRJNA814428
SRR18286736	DLS	Duolang sheep	PRJNA814428
SRR18286737	DLS	Duolang sheep	PRJNA814428
SRR9851007	MGS	Menggu sheep	PRJNA557060
SRR9851012	MGS	Menggu sheep	PRJNA557060
SRR9851016	MGS	Menggu sheep	PRJNA557060
SRR9851029	MGS	Menggu sheep	PRJNA557060
SRR9851030	MGS	Menggu sheep	PRJNA557060
SRR9851031	MGS	Menggu sheep	PRJNA557060
SRR9851033	MGS	Menggu sheep	PRJNA557060
SRR11657498	BSBS	Bashibai Sheep	PRJNA624020
SRR11657530	BSBS	Bashibai Sheep	PRJNA624020
SRR11657531	BSBS	Bashibai Sheep	PRJNA624020
SRR11657532	BSBS	Bashibai Sheep	PRJNA624020
SRR11657533	BSBS	Bashibai Sheep	PRJNA624020
SRR11657534	BSBS	Bashibai Sheep	PRJNA624020
SRR11657607	BSBS	Bashibai Sheep	PRJNA624020
SRR11657608	BSBS	Bashibai Sheep	PRJNA624020
SRR18286680	ALTS	Altay sheep	PRJNA814428
SRR18286681	ALTS	Altay sheep	PRJNA814428
SRR18286683	ALTS	Altay sheep	PRJNA814428
SRR18286684	ALTS	Altay sheep	PRJNA814428
SRR18286685	ALTS	Altay sheep	PRJNA814428
SRR18286686	ALTS	Altay sheep	PRJNA814428
SRR18286687	ALTS	Altay sheep	PRJNA814428
SRR18286688	ALTS	Altay sheep	PRJNA814428
SRR18286689	ALTS	Altay sheep	PRJNA814428
SRR11657565	CLHS	Cele Black sheep	PRJNA624020
SRR11657566	CLHS	Cele Black sheep	PRJNA624020
SRR11657567	CLHS	Cele Black sheep	PRJNA624020
SRR11657568	CLHS	Cele Black sheep	PRJNA624020
SRR11657569	CLHS	Cele Black sheep	PRJNA624020
SRR11657571	CLHS	Cele Black sheep	PRJNA624020
SRR11657646	CLHS	Cele Black sheep	PRJNA624020
SRR18286617	CLHS	Cele Black sheep	PRJNA814428
SRR18286618	CLHS	Cele Black sheep	PRJNA814428
SRR18286619	CLHS	Cele Black sheep	PRJNA814428
SRR18286621	CLHS	Cele Black sheep	PRJNA814428
SRR18286622	CLHS	Cele Black sheep	PRJNA814428
SRR18286623	CLHS	Cele Black sheep	PRJNA814428
SRR18286624	CLHS	Cele Black sheep	PRJNA814428
SRR18286625	CLHS	Cele Black sheep	PRJNA814428
SRR18286626	CLHS	Cele Black sheep	PRJNA814428
SRR18286719	HTS	Hetian sheep	PRJNA814428
SRR18286720	HTS	Hetian sheep	PRJNA814428
SRR18286721	HTS	Hetian sheep	PRJNA814428
SRR18286722	HTS	Hetian sheep	PRJNA814428
SRR18286723	HTS	Hetian sheep	PRJNA814428
SRR18286724	HTS	Hetian sheep	PRJNA814428
SRR18286725	HTS	Hetian sheep	PRJNA814428
SRR18286726	HTS	Hetian sheep	PRJNA814428
SRR18286727	HTS	Hetian sheep	PRJNA814428
SRR11657579	HUS	Hu sheep	PRJNA624020
SRR11657580	HUS	Hu sheep	PRJNA624020
SRR11657581	HUS	Hu sheep	PRJNA624020
SRR11657582	HUS	Hu sheep	PRJNA624020
SRR11657583	HUS	Hu sheep	PRJNA624020
SRR11657523	DUB	Dorper	PRJNA624020
SRR11657524	DUB	Dorper	PRJNA624020
SRR11657525	DUB	Dorper	PRJNA624020
SRR11657526	DUB	Dorper	PRJNA624020
SRR11657527	DUB	Dorper	PRJNA624020
SRR11657528	DUB	Dorper	PRJNA624020
SRR11657611	DUB	Dorper	PRJNA624020
SRR11657542	SSSP	Sishui Fur Sheep	PRJNA624020
SRR11657553	SSSP	Sishui Fur Sheep	PRJNA624020
SRR11657564	SSSP	Sishui Fur Sheep	PRJNA624020
SRR11657647	SSSP	Sishui Fur Sheep	PRJNA624020
SRR11657680	SSSP	Sishui Fur Sheep	PRJNA624020
SRR11657697	SSSP	Sishui Fur Sheep	PRJNA624020
SRR11657659	MLNS	Chinese Merino Sheep	PRJNA624020
SRR11657661	MLNS	Chinese Merino Sheep	PRJNA624020
SRR11657663	MLNS	Chinese Merino Sheep	PRJNA624020
SRR11657665	MLNS	Chinese Merino Sheep	PRJNA624020
SRR11657666	MLNS	Chinese Merino Sheep	PRJNA624020
SRR11657667	MLNS	Chinese Merino Sheep	PRJNA624020
SRR11657668	MLNS	Chinese Merino Sheep	PRJNA624020
SRR11657463	TANS	Tan Sheep	PRJNA624020
SRR11657464	TANS	Tan Sheep	PRJNA624020
SRR11657465	TANS	Tan Sheep	PRJNA624020
SRR11657466	TANS	Tan Sheep	PRJNA624020
SRR11657573	TANS	Tan Sheep	PRJNA624020
SRR11657574	TANS	Tan Sheep	PRJNA624020
SRR11657575	TANS	Tan Sheep	PRJNA624020
SRR11657576	TANS	Tan Sheep	PRJNA624020
SRR11657577	TANS	Tan Sheep	PRJNA624020
SRR11657688	TANS	Tan Sheep	PRJNA624020
SRR11657689	TANS	Tan Sheep	PRJNA624020
SRR11657467	WDS	Wadi Sheep	PRJNA624020
SRR11657468	WDS	Wadi Sheep	PRJNA624020
SRR11657469	WDS	Wadi Sheep	PRJNA624020
SRR11657470	WDS	Wadi Sheep	PRJNA624020
SRR11657471	WDS	Wadi Sheep	PRJNA624020
SRR11657472	WDS	Wadi Sheep	PRJNA624020
SRR11657473	WDS	Wadi Sheep	PRJNA624020
SRR11657474	WDS	Wadi Sheep	PRJNA624020
SRR11657475	XWHS	Small-tailed Han Sheep	PRJNA624020
SRR11657486	XWHS	Small-tailed Han Sheep	PRJNA624020
SRR11657529	XWHS	Small-tailed Han Sheep	PRJNA624020
SRR11657572	XWHS	Small-tailed Han Sheep	PRJNA624020
SRR11657578	XWHS	Small-tailed Han Sheep	PRJNA624020
SRR11657584	XWHS	Small-tailed Han Sheep	PRJNA624020
SRR11657603	XWHS	Small-tailed Han Sheep	PRJNA624020
SRR11657681	XWHS	Small-tailed Han Sheep	PRJNA624020
SRR11657500	AMS	Asiatic mouflon	PRJNA624020
SRR11657501	AMS	Asiatic mouflon	PRJNA624020
SRR11657502	AMS	Asiatic mouflon	PRJNA624020
SRR11657503	AMS	Asiatic mouflon	PRJNA624020
SRR11657504	AMS	Asiatic mouflon	PRJNA624020
SRR11657505	AMS	Asiatic mouflon	PRJNA624020
SRR11657506	AMS	Asiatic mouflon	PRJNA624020
SRR11657507	AMS	Asiatic mouflon	PRJNA624020
SRR11657635	AMS	Asiatic mouflon	PRJNA624020
SRR11657640	AMS	Asiatic mouflon	PRJNA624020
SRR11657642	AMS	Asiatic mouflon	PRJNA624020
SRR11657648	SFKS	Suffolk Sheep	PRJNA624020
SRR11657649	SFKS	Suffolk Sheep	PRJNA624020
SRR11657651	SFKS	Suffolk Sheep	PRJNA624020
SRR11657652	SFKS	Suffolk Sheep	PRJNA624020
SRR11657654	SFKS	Suffolk Sheep	PRJNA624020
SRR11657543	FLS	Finn sheep	PRJNA624020
SRR11657544	FLS	Finn sheep	PRJNA624020
SRR11657545	FLS	Finn sheep	PRJNA624020
SRR11657546	FLS	Finn sheep	PRJNA624020
SRR11657547	FLS	Finn sheep	PRJNA624020
SRR11657548	FLS	Finn sheep	PRJNA624020
SRR11657549	FLS	Finn sheep	PRJNA624020
SRR11657551	FLS	Finn sheep	PRJNA624020
SRR11657552	FLS	Finn sheep	PRJNA624020
SRR11657690	GLS	Gotland	PRJNA624020
SRR11657692	GLS	Gotland	PRJNA624020
SRR11657693	GLS	Gotland	PRJNA624020
SRR11657694	GLS	Gotland	PRJNA624020
SRR11657696	GLS	Gotland	PRJNA624020
SRR11657699	GLS	Gotland	PRJNA624020
SRR11657476	DFLS	East Friesian Dairy Sheep	PRJNA624020
SRR11657477	DFLS	East Friesian Dairy Sheep	PRJNA624020
SRR11657478	DFLS	East Friesian Dairy Sheep	PRJNA624020
SRR11657479	DFLS	East Friesian Dairy Sheep	PRJNA624020
SRR11657480	DFLS	East Friesian Dairy Sheep	PRJNA624020
SRR11657481	DFLS	East Friesian Dairy Sheep	PRJNA624020
SRR11657482	DFLS	East Friesian Dairy Sheep	PRJNA624020
SRR11657484	DFLS	East Friesian Dairy Sheep	PRJNA624020
SRR11657485	DFLS	East Friesian Dairy Sheep	PRJNA624020
SRR11657535	Ouessant	Ouessant	PRJNA624020
SRR11657536	Ouessant	Ouessant	PRJNA624020
SRR11657537	Ouessant	Ouessant	PRJNA624020
SRR11657538	Ouessant	Ouessant	PRJNA624020
SRR11657539	Ouessant	Ouessant	PRJNA624020
SRR11657540	Ouessant	Ouessant	PRJNA624020
SRR11657541	Ouessant	Ouessant	PRJNA624020
SRR11657704	SGS	Solognote	PRJNA624020
SRR11657705	SGS	Solognote	PRJNA624020
SRR11657709	SGS	Solognote	PRJNA624020
SRR11657710	SGS	Solognote	PRJNA624020
SRR11657711	SGS	Solognote	PRJNA624020
SRR11657712	SLS	Shetland	PRJNA624020
SRR11657714	SLS	Shetland	PRJNA624020
SRR11657715	SLS	Shetland	PRJNA624020
SRR11657716	SLS	Shetland	PRJNA624020
SRR11657570	WJS	Waggir Sheep	PRJNA624020
SRR11657597	WJS	Waggir Sheep	PRJNA624020
SRR11657599	WJS	Waggir Sheep	PRJNA624020
SRR11657615	WJS	Waggir Sheep	PRJNA624020
SRR11657616	WJS	Waggir Sheep	PRJNA624020
SRR11657617	WJS	Waggir Sheep	PRJNA624020
SRR11657618	WJS	Waggir Sheep	PRJNA624020
SRR11657619	WJS	Waggir Sheep	PRJNA624020
