# Supplementary material for: Whole Genome Resequencing Reveals the Genetic Basis of Desert Arid Climate Adaptation in Lop Sheep
Source: Animals (Basel). 2025 Sep 19;15(18):2747. doi: 10.3390/ani15182747 (PMC12466512; doi:10.3390/ani15182747)
Supplement: Supplementary file 1 [file animals-15-02747-s001.zip › Supplementary Table S6.xlsx]

## Sheet: GO
ONTOLOGY	ID	Description	GeneRatio	BgRatio	pvalue	p.adjust	qvalue	geneID	Count
BP	GO:0046173	polyol biosynthetic process	2/25	14/4831	0.00225246	0.442045	0.442045	SPTLC2/FGF2	2
BP	GO:0061448	connective tissue development	3/25	55/4831	0.00268993	0.442045	0.442045	BMPR1B/SPTLC2/FGF2	3
BP	GO:0046513	ceramide biosynthetic process	2/25	19/4831	0.00416609	0.442045	0.442045	SPTLC2/ORMDL1	2
BP	GO:0019751	polyol metabolic process	2/25	22/4831	0.00557468	0.442045	0.442045	SPTLC2/FGF2	2
BP	GO:0030148	sphingolipid biosynthetic process	2/25	22/4831	0.00557468	0.442045	0.442045	SPTLC2/ORMDL1	2
BP	GO:0006672	ceramide metabolic process	2/25	28/4831	0.00895074	0.442045	0.442045	SPTLC2/ORMDL1	2
BP	GO:0046165	alcohol biosynthetic process	2/25	28/4831	0.00895074	0.442045	0.442045	SPTLC2/FGF2	2
BP	GO:0006665	sphingolipid metabolic process	2/25	35/4831	0.0137812	0.442045	0.442045	SPTLC2/ORMDL1	2
BP	GO:0046467	membrane lipid biosynthetic process	2/25	36/4831	0.0145459	0.442045	0.442045	SPTLC2/ORMDL1	2
BP	GO:0051216	cartilage development	2/25	45/4831	0.0222189	0.442045	0.442045	BMPR1B/FGF2	2
BP	GO:0006643	membrane lipid metabolic process	2/25	52/4831	0.0291123	0.442045	0.442045	SPTLC2/ORMDL1	2
BP	GO:0008654	phospholipid biosynthetic process	2/25	52/4831	0.0291123	0.442045	0.442045	SPTLC2/FGF2	2
BP	GO:0044255	cellular lipid metabolic process	4/25	235/4831	0.0308566	0.442045	0.442045	CYP2E1/SPTLC2/FGF2/ORMDL1	4
BP	GO:1901617	organic hydroxy compound biosynthetic process	2/25	54/4831	0.0312209	0.442045	0.442045	SPTLC2/FGF2	2
BP	GO:0019216	regulation of lipid metabolic process	2/25	60/4831	0.0378973	0.442045	0.442045	FGF2/ORMDL1	2
BP	GO:0030900	forebrain development	2/25	62/4831	0.0402352	0.442045	0.442045	FGF2/UBA6	2
BP	GO:0006259	DNA metabolic process	4/25	257/4831	0.040967	0.442045	0.442045	ORC4/SMARCAD1/HMGB2/FGF2	4
BP	GO:0008610	lipid biosynthetic process	3/25	154/4831	0.0437292	0.442045	0.442045	SPTLC2/FGF2/ORMDL1	3
BP	GO:0006066	alcohol metabolic process	2/25	67/4831	0.0463135	0.442045	0.442045	SPTLC2/FGF2	2
BP	GO:0006026	aminoglycan catabolic process	1/25	10/4831	0.0506066	0.442045	0.442045	FGF2	1
BP	GO:0006029	proteoglycan metabolic process	1/25	10/4831	0.0506066	0.442045	0.442045	BMPR1B	1
BP	GO:0030212	hyaluronan metabolic process	1/25	10/4831	0.0506066	0.442045	0.442045	FGF2	1
BP	GO:0030858	positive regulation of epithelial cell differentiation	1/25	10/4831	0.0506066	0.442045	0.442045	FGF2	1
BP	GO:0034508	centromere complex assembly	1/25	10/4831	0.0506066	0.442045	0.442045	CENPC	1
BP	GO:0061180	mammary gland epithelium development	1/25	10/4831	0.0506066	0.442045	0.442045	FGF2	1
BP	GO:0001658	branching involved in ureteric bud morphogenesis	1/25	11/4831	0.0555298	0.442045	0.442045	FGF2	1
BP	GO:0002042	cell migration involved in sprouting angiogenesis	1/25	11/4831	0.0555298	0.442045	0.442045	FGF2	1
BP	GO:0002437	inflammatory response to antigenic stimulus	1/25	11/4831	0.0555298	0.442045	0.442045	HMGB2	1
BP	GO:0006378	mRNA polyadenylation	1/25	11/4831	0.0555298	0.442045	0.442045	PCF11	1
BP	GO:0010092	specification of animal organ identity	1/25	11/4831	0.0555298	0.442045	0.442045	FGF2	1
BP	GO:0014068	positive regulation of phosphatidylinositol 3-kinase signaling	1/25	11/4831	0.0555298	0.442045	0.442045	FGF2	1
BP	GO:0021983	pituitary gland development	1/25	11/4831	0.0555298	0.442045	0.442045	FGF2	1
BP	GO:0030901	midbrain development	1/25	11/4831	0.0555298	0.442045	0.442045	FGF2	1
BP	GO:0032392	DNA geometric change	1/25	11/4831	0.0555298	0.442045	0.442045	HMGB2	1
BP	GO:0051055	negative regulation of lipid biosynthetic process	1/25	11/4831	0.0555298	0.442045	0.442045	ORMDL1	1
BP	GO:0055017	cardiac muscle tissue growth	1/25	11/4831	0.0555298	0.442045	0.442045	FGF2	1
BP	GO:0060038	cardiac muscle cell proliferation	1/25	11/4831	0.0555298	0.442045	0.442045	FGF2	1
BP	GO:0060193	positive regulation of lipase activity	1/25	11/4831	0.0555298	0.442045	0.442045	FGF2	1
BP	GO:0060419	heart growth	1/25	11/4831	0.0555298	0.442045	0.442045	FGF2	1
BP	GO:0071867	response to monoamine	1/25	11/4831	0.0555298	0.442045	0.442045	CALY	1
BP	GO:0071868	cellular response to monoamine stimulus	1/25	11/4831	0.0555298	0.442045	0.442045	CALY	1
BP	GO:0071869	response to catecholamine	1/25	11/4831	0.0555298	0.442045	0.442045	CALY	1
BP	GO:0071870	cellular response to catecholamine stimulus	1/25	11/4831	0.0555298	0.442045	0.442045	CALY	1
BP	GO:0099072	regulation of postsynaptic membrane neurotransmitter receptor levels	1/25	11/4831	0.0555298	0.442045	0.442045	CALY	1
BP	GO:1903350	response to dopamine	1/25	11/4831	0.0555298	0.442045	0.442045	CALY	1
BP	GO:1903351	cellular response to dopamine	1/25	11/4831	0.0555298	0.442045	0.442045	CALY	1
BP	GO:0016575	histone deacetylation	1/25	12/4831	0.0604285	0.442045	0.442045	SMARCAD1	1
BP	GO:0021766	hippocampus development	1/25	12/4831	0.0604285	0.442045	0.442045	UBA6	1
BP	GO:0043536	positive regulation of blood vessel endothelial cell migration	1/25	12/4831	0.0604285	0.442045	0.442045	FGF2	1
BP	GO:0043550	regulation of lipid kinase activity	1/25	12/4831	0.0604285	0.442045	0.442045	FGF2	1
BP	GO:0045669	positive regulation of osteoblast differentiation	1/25	12/4831	0.0604285	0.442045	0.442045	FGF2	1
BP	GO:0060191	regulation of lipase activity	1/25	12/4831	0.0604285	0.442045	0.442045	FGF2	1
BP	GO:0060675	ureteric bud morphogenesis	1/25	12/4831	0.0604285	0.442045	0.442045	FGF2	1
BP	GO:0071103	DNA conformation change	1/25	12/4831	0.0604285	0.442045	0.442045	HMGB2	1
BP	GO:0016055	Wnt signaling pathway	2/25	81/4831	0.0649664	0.442045	0.442045	FGF2/C17H12orf43	2
BP	GO:0198738	cell-cell signaling by wnt	2/25	81/4831	0.0649664	0.442045	0.442045	FGF2/C17H12orf43	2
BP	GO:0008543	fibroblast growth factor receptor signaling pathway	1/25	13/4831	0.0653028	0.442045	0.442045	FGF2	1
BP	GO:0043631	RNA polyadenylation	1/25	13/4831	0.0653028	0.442045	0.442045	PCF11	1
BP	GO:0045807	positive regulation of endocytosis	1/25	13/4831	0.0653028	0.442045	0.442045	CALY	1
BP	GO:0046620	regulation of organ growth	1/25	13/4831	0.0653028	0.442045	0.442045	FGF2	1
BP	GO:0048645	animal organ formation	1/25	13/4831	0.0653028	0.442045	0.442045	FGF2	1
BP	GO:0060996	dendritic spine development	1/25	13/4831	0.0653028	0.442045	0.442045	UBA6	1
BP	GO:0072171	mesonephric tubule morphogenesis	1/25	13/4831	0.0653028	0.442045	0.442045	FGF2	1
BP	GO:0002067	glandular epithelial cell differentiation	1/25	14/4831	0.0701528	0.442045	0.442045	FGF2	1
BP	GO:0014066	regulation of phosphatidylinositol 3-kinase signaling	1/25	14/4831	0.0701528	0.442045	0.442045	FGF2	1
BP	GO:0014855	striated muscle cell proliferation	1/25	14/4831	0.0701528	0.442045	0.442045	FGF2	1
BP	GO:0050829	defense response to Gram-negative bacterium	1/25	14/4831	0.0701528	0.442045	0.442045	HMGB2	1
BP	GO:0060350	endochondral bone morphogenesis	1/25	14/4831	0.0701528	0.442045	0.442045	BMPR1B	1
BP	GO:0061045	negative regulation of wound healing	1/25	14/4831	0.0701528	0.442045	0.442045	FGF2	1
BP	GO:0061333	renal tubule morphogenesis	1/25	14/4831	0.0701528	0.442045	0.442045	FGF2	1
BP	GO:0072028	nephron morphogenesis	1/25	14/4831	0.0701528	0.442045	0.442045	FGF2	1
BP	GO:0072078	nephron tubule morphogenesis	1/25	14/4831	0.0701528	0.442045	0.442045	FGF2	1
BP	GO:0072088	nephron epithelium morphogenesis	1/25	14/4831	0.0701528	0.442045	0.442045	FGF2	1
BP	GO:0072089	stem cell proliferation	1/25	14/4831	0.0701528	0.442045	0.442045	HMGB2	1
BP	GO:0090501	RNA phosphodiester bond hydrolysis	1/25	14/4831	0.0701528	0.442045	0.442045	PCF11	1
BP	GO:1905330	regulation of morphogenesis of an epithelium	1/25	14/4831	0.0701528	0.442045	0.442045	FGF2	1
BP	GO:2000177	regulation of neural precursor cell proliferation	1/25	14/4831	0.0701528	0.442045	0.442045	FGF2	1
BP	GO:2000573	positive regulation of DNA biosynthetic process	1/25	14/4831	0.0701528	0.442045	0.442045	FGF2	1
BP	GO:0010596	negative regulation of endothelial cell migration	1/25	15/4831	0.0749787	0.442045	0.442045	FGF2	1
BP	GO:0006644	phospholipid metabolic process	2/25	89/4831	0.0765909	0.442045	0.442045	SPTLC2/FGF2	2
BP	GO:1905114	cell surface receptor signaling pathway involved in cell-cell signaling	2/25	91/4831	0.0795958	0.442045	0.442045	FGF2/C17H12orf43	2
BP	GO:0006120	mitochondrial electron transport, NADH to ubiquinone	1/25	16/4831	0.0797805	0.442045	0.442045	NDUFB8	1
BP	GO:0016239	positive regulation of macroautophagy	1/25	16/4831	0.0797805	0.442045	0.442045	SPTLC2	1
BP	GO:0021761	limbic system development	1/25	16/4831	0.0797805	0.442045	0.442045	UBA6	1
BP	GO:0031124	mRNA 3'-end processing	1/25	16/4831	0.0797805	0.442045	0.442045	PCF11	1
BP	GO:0048864	stem cell development	1/25	16/4831	0.0797805	0.442045	0.442045	FGF2	1
BP	GO:0060993	kidney morphogenesis	1/25	16/4831	0.0797805	0.442045	0.442045	FGF2	1
BP	GO:1904705	regulation of vascular associated smooth muscle cell proliferation	1/25	16/4831	0.0797805	0.442045	0.442045	FGF2	1
BP	GO:1990874	vascular associated smooth muscle cell proliferation	1/25	16/4831	0.0797805	0.442045	0.442045	FGF2	1
BP	GO:0006476	protein deacetylation	1/25	17/4831	0.0845584	0.442045	0.442045	SMARCAD1	1
BP	GO:0021536	diencephalon development	1/25	17/4831	0.0845584	0.442045	0.442045	FGF2	1
BP	GO:0061035	regulation of cartilage development	1/25	17/4831	0.0845584	0.442045	0.442045	BMPR1B	1
BP	GO:1903035	negative regulation of response to wounding	1/25	17/4831	0.0845584	0.442045	0.442045	FGF2	1
BP	GO:0001708	cell fate specification	1/25	18/4831	0.0893124	0.442045	0.442045	FGF2	1
BP	GO:0002088	lens development in camera-type eye	1/25	18/4831	0.0893124	0.442045	0.442045	FGF2	1
BP	GO:0010633	negative regulation of epithelial cell migration	1/25	18/4831	0.0893124	0.442045	0.442045	FGF2	1
BP	GO:0014065	phosphatidylinositol 3-kinase signaling	1/25	18/4831	0.0893124	0.442045	0.442045	FGF2	1
BP	GO:0021543	pallium development	1/25	18/4831	0.0893124	0.442045	0.442045	UBA6	1
BP	GO:0035601	protein deacylation	1/25	18/4831	0.0893124	0.442045	0.442045	SMARCAD1	1
BP	GO:0048661	positive regulation of smooth muscle cell proliferation	1/25	18/4831	0.0893124	0.442045	0.442045	FGF2	1
BP	GO:0051304	chromosome separation	1/25	18/4831	0.0893124	0.442045	0.442045	SMARCAD1	1
BP	GO:0051897	positive regulation of protein kinase B signaling	1/25	18/4831	0.0893124	0.442045	0.442045	FGF2	1
BP	GO:0098732	macromolecule deacylation	1/25	18/4831	0.0893124	0.442045	0.442045	SMARCAD1	1
BP	GO:0006629	lipid metabolic process	4/25	337/4831	0.0921802	0.442045	0.442045	CYP2E1/SPTLC2/FGF2/ORMDL1	4
BP	GO:0061326	renal tubule development	1/25	19/4831	0.0940428	0.442045	0.442045	FGF2	1
BP	GO:0072080	nephron tubule development	1/25	19/4831	0.0940428	0.442045	0.442045	FGF2	1
BP	GO:0090263	positive regulation of canonical Wnt signaling pathway	1/25	19/4831	0.0940428	0.442045	0.442045	FGF2	1
BP	GO:0090305	nucleic acid phosphodiester bond hydrolysis	1/25	19/4831	0.0940428	0.442045	0.442045	PCF11	1
BP	GO:1903510	mucopolysaccharide metabolic process	1/25	19/4831	0.0940428	0.442045	0.442045	FGF2	1
BP	GO:2000027	regulation of animal organ morphogenesis	1/25	19/4831	0.0940428	0.442045	0.442045	FGF2	1
BP	GO:0051052	regulation of DNA metabolic process	2/25	101/4831	0.0951613	0.442045	0.442045	SMARCAD1/FGF2	2
BP	GO:0002062	chondrocyte differentiation	1/25	20/4831	0.0987496	0.442045	0.442045	BMPR1B	1
BP	GO:0043535	regulation of blood vessel endothelial cell migration	1/25	20/4831	0.0987496	0.442045	0.442045	FGF2	1
BP	GO:0044344	cellular response to fibroblast growth factor stimulus	1/25	20/4831	0.0987496	0.442045	0.442045	FGF2	1
BP	GO:0045833	negative regulation of lipid metabolic process	1/25	20/4831	0.0987496	0.442045	0.442045	ORMDL1	1
BP	GO:0048015	phosphatidylinositol-mediated signaling	1/25	20/4831	0.0987496	0.442045	0.442045	FGF2	1
BP	GO:0071774	response to fibroblast growth factor	1/25	20/4831	0.0987496	0.442045	0.442045	FGF2	1
BP	GO:0048468	cell development	4/25	348/4831	0.100943	0.442045	0.442045	BMPR1B/HMGB2/FGF2/UBA6	4
BP	GO:0001657	ureteric bud development	1/25	21/4831	0.103433	0.442045	0.442045	FGF2	1
BP	GO:0001938	positive regulation of endothelial cell proliferation	1/25	21/4831	0.103433	0.442045	0.442045	FGF2	1
BP	GO:0035270	endocrine system development	1/25	21/4831	0.103433	0.442045	0.442045	FGF2	1
BP	GO:0050830	defense response to Gram-positive bacterium	1/25	21/4831	0.103433	0.442045	0.442045	HMGB2	1
BP	GO:0072163	mesonephric epithelium development	1/25	21/4831	0.103433	0.442045	0.442045	FGF2	1
BP	GO:0072164	mesonephric tubule development	1/25	21/4831	0.103433	0.442045	0.442045	FGF2	1
BP	GO:0007420	brain development	2/25	108/4831	0.106548	0.442045	0.442045	FGF2/UBA6	2
BP	GO:0001823	mesonephros development	1/25	22/4831	0.108093	0.442045	0.442045	FGF2	1
BP	GO:0002040	sprouting angiogenesis	1/25	22/4831	0.108093	0.442045	0.442045	FGF2	1
BP	GO:0031623	receptor internalization	1/25	22/4831	0.108093	0.442045	0.442045	CALY	1
BP	GO:0035082	axoneme assembly	1/25	22/4831	0.108093	0.442045	0.442045	DNAH7	1
BP	GO:0043534	blood vessel endothelial cell migration	1/25	22/4831	0.108093	0.442045	0.442045	FGF2	1
BP	GO:0048017	inositol lipid-mediated signaling	1/25	22/4831	0.108093	0.442045	0.442045	FGF2	1
BP	GO:0061912	selective autophagy	1/25	22/4831	0.108093	0.442045	0.442045	SPTLC2	1
BP	GO:1901615	organic hydroxy compound metabolic process	2/25	109/4831	0.108204	0.442045	0.442045	SPTLC2/FGF2	2
BP	GO:0043603	cellular amide metabolic process	4/25	359/4831	0.110096	0.442045	0.442045	SPTLC2/MRPL20/HPGDS/ORMDL1	4
BP	GO:0002065	columnar/cuboidal epithelial cell differentiation	1/25	23/4831	0.112729	0.442045	0.442045	FGF2	1
BP	GO:0030879	mammary gland development	1/25	23/4831	0.112729	0.442045	0.442045	FGF2	1
BP	GO:0030902	hindbrain development	1/25	23/4831	0.112729	0.442045	0.442045	FGF2	1
BP	GO:0043406	positive regulation of MAP kinase activity	1/25	23/4831	0.112729	0.442045	0.442045	FGF2	1
BP	GO:0051028	mRNA transport	1/25	23/4831	0.112729	0.442045	0.442045	NUP98	1
BP	GO:0051781	positive regulation of cell division	1/25	23/4831	0.112729	0.442045	0.442045	FGF2	1
BP	GO:0060349	bone morphogenesis	1/25	23/4831	0.112729	0.442045	0.442045	BMPR1B	1
BP	GO:0072009	nephron epithelium development	1/25	23/4831	0.112729	0.442045	0.442045	FGF2	1
BP	GO:2000278	regulation of DNA biosynthetic process	1/25	23/4831	0.112729	0.442045	0.442045	FGF2	1
BP	GO:0010595	positive regulation of endothelial cell migration	1/25	24/4831	0.117343	0.442045	0.442045	FGF2	1
BP	GO:0030100	regulation of endocytosis	1/25	24/4831	0.117343	0.442045	0.442045	CALY	1
BP	GO:0030856	regulation of epithelial cell differentiation	1/25	24/4831	0.117343	0.442045	0.442045	FGF2	1
BP	GO:0048639	positive regulation of developmental growth	1/25	24/4831	0.117343	0.442045	0.442045	FGF2	1
BP	GO:0060322	head development	2/25	117/4831	0.121708	0.442045	0.442045	FGF2/UBA6	2
BP	GO:0006749	glutathione metabolic process	1/25	25/4831	0.121933	0.442045	0.442045	HPGDS	1
BP	GO:0010508	positive regulation of autophagy	1/25	25/4831	0.121933	0.442045	0.442045	SPTLC2	1
BP	GO:0016358	dendrite development	1/25	25/4831	0.121933	0.442045	0.442045	UBA6	1
BP	GO:0030177	positive regulation of Wnt signaling pathway	1/25	25/4831	0.121933	0.442045	0.442045	FGF2	1
BP	GO:0001501	skeletal system development	2/25	119/4831	0.125149	0.442045	0.442045	BMPR1B/FGF2	2
BP	GO:0006661	phosphatidylinositol biosynthetic process	1/25	26/4831	0.126501	0.442045	0.442045	FGF2	1
BP	GO:0030203	glycosaminoglycan metabolic process	1/25	26/4831	0.126501	0.442045	0.442045	FGF2	1
BP	GO:0031123	RNA 3'-end processing	1/25	26/4831	0.126501	0.442045	0.442045	PCF11	1
BP	GO:0045667	regulation of osteoblast differentiation	1/25	26/4831	0.126501	0.442045	0.442045	FGF2	1
BP	GO:0061041	regulation of wound healing	1/25	26/4831	0.126501	0.442045	0.442045	FGF2	1
BP	GO:0061351	neural precursor cell proliferation	1/25	26/4831	0.126501	0.442045	0.442045	FGF2	1
BP	GO:0072006	nephron development	1/25	26/4831	0.126501	0.442045	0.442045	FGF2	1
BP	GO:0071363	cellular response to growth factor stimulus	2/25	122/4831	0.130357	0.442045	0.442045	ACVR2A/FGF2	2
BP	GO:0019646	aerobic electron transport chain	1/25	27/4831	0.131046	0.442045	0.442045	NDUFB8	1
BP	GO:0051209	release of sequestered calcium ion into cytosol	1/25	27/4831	0.131046	0.442045	0.442045	FGF2	1
BP	GO:0051282	regulation of sequestering of calcium ion	1/25	27/4831	0.131046	0.442045	0.442045	FGF2	1
BP	GO:0051283	negative regulation of sequestering of calcium ion	1/25	27/4831	0.131046	0.442045	0.442045	FGF2	1
BP	GO:0099003	vesicle-mediated transport in synapse	1/25	27/4831	0.131046	0.442045	0.442045	CALY	1
BP	GO:0001578	microtubule bundle formation	1/25	28/4831	0.135568	0.442045	0.442045	DNAH7	1
BP	GO:0006022	aminoglycan metabolic process	1/25	28/4831	0.135568	0.442045	0.442045	FGF2	1
BP	GO:0006888	endoplasmic reticulum to Golgi vesicle-mediated transport	1/25	28/4831	0.135568	0.442045	0.442045	SEC22A	1
BP	GO:0007612	learning	1/25	28/4831	0.135568	0.442045	0.442045	UBA6	1
BP	GO:0016241	regulation of macroautophagy	1/25	28/4831	0.135568	0.442045	0.442045	SPTLC2	1
BP	GO:0021537	telencephalon development	1/25	28/4831	0.135568	0.442045	0.442045	UBA6	1
BP	GO:0035265	organ growth	1/25	28/4831	0.135568	0.442045	0.442045	FGF2	1
BP	GO:0042775	mitochondrial ATP synthesis coupled electron transport	1/25	28/4831	0.135568	0.442045	0.442045	NDUFB8	1
BP	GO:0051208	sequestering of calcium ion	1/25	28/4831	0.135568	0.442045	0.442045	FGF2	1
BP	GO:0051896	regulation of protein kinase B signaling	1/25	28/4831	0.135568	0.442045	0.442045	FGF2	1
BP	GO:0097553	calcium ion transmembrane import into cytosol	1/25	28/4831	0.135568	0.442045	0.442045	FGF2	1
BP	GO:0070848	response to growth factor	2/25	126/4831	0.137382	0.442045	0.442045	ACVR2A/FGF2	2
BP	GO:0045766	positive regulation of angiogenesis	1/25	29/4831	0.140067	0.442045	0.442045	FGF2	1
BP	GO:1903034	regulation of response to wounding	1/25	29/4831	0.140067	0.442045	0.442045	FGF2	1
BP	GO:1904018	positive regulation of vasculature development	1/25	29/4831	0.140067	0.442045	0.442045	FGF2	1
BP	GO:0022008	neurogenesis	3/25	254/4831	0.141346	0.442045	0.442045	HMGB2/FGF2/UBA6	3
BP	GO:0071495	cellular response to endogenous stimulus	3/25	254/4831	0.141346	0.442045	0.442045	ACVR2A/CALY/FGF2	3
BP	GO:0044283	small molecule biosynthetic process	2/25	130/4831	0.144493	0.442045	0.442045	SPTLC2/FGF2	2
BP	GO:0042773	ATP synthesis coupled electron transport	1/25	30/4831	0.144544	0.442045	0.442045	NDUFB8	1
BP	GO:0048592	eye morphogenesis	1/25	30/4831	0.144544	0.442045	0.442045	FGF2	1
BP	GO:0050657	nucleic acid transport	1/25	30/4831	0.144544	0.442045	0.442045	NUP98	1
BP	GO:0050658	RNA transport	1/25	30/4831	0.144544	0.442045	0.442045	NUP98	1
BP	GO:0051236	establishment of RNA localization	1/25	30/4831	0.144544	0.442045	0.442045	NUP98	1
BP	GO:2000026	regulation of multicellular organismal development	3/25	259/4831	0.147417	0.443924	0.443924	BMPR1B/HMGB2/FGF2	3
BP	GO:0046488	phosphatidylinositol metabolic process	1/25	31/4831	0.148999	0.443924	0.443924	FGF2	1
BP	GO:0048660	regulation of smooth muscle cell proliferation	1/25	31/4831	0.148999	0.443924	0.443924	FGF2	1
BP	GO:0060402	calcium ion transport into cytosol	1/25	31/4831	0.148999	0.443924	0.443924	FGF2	1
BP	GO:0072073	kidney epithelium development	1/25	31/4831	0.148999	0.443924	0.443924	FGF2	1
BP	GO:0001936	regulation of endothelial cell proliferation	1/25	32/4831	0.153431	0.44583	0.44583	FGF2	1
BP	GO:0006403	RNA localization	1/25	32/4831	0.153431	0.44583	0.44583	NUP98	1
BP	GO:0045834	positive regulation of lipid metabolic process	1/25	32/4831	0.153431	0.44583	0.44583	FGF2	1
BP	GO:0048659	smooth muscle cell proliferation	1/25	32/4831	0.153431	0.44583	0.44583	FGF2	1
BP	GO:0090407	organophosphate biosynthetic process	2/25	135/4831	0.153495	0.44583	0.44583	SPTLC2/FGF2	2
BP	GO:0000018	regulation of DNA recombination	1/25	33/4831	0.157841	0.447217	0.447217	SMARCAD1	1
BP	GO:0001649	osteoblast differentiation	1/25	33/4831	0.157841	0.447217	0.447217	FGF2	1
BP	GO:0046890	regulation of lipid biosynthetic process	1/25	33/4831	0.157841	0.447217	0.447217	ORMDL1	1
BP	GO:0048754	branching morphogenesis of an epithelial tube	1/25	33/4831	0.157841	0.447217	0.447217	FGF2	1
BP	GO:0071897	DNA biosynthetic process	1/25	33/4831	0.157841	0.447217	0.447217	FGF2	1
BP	GO:0001935	endothelial cell proliferation	1/25	34/4831	0.162229	0.448653	0.448653	FGF2	1
BP	GO:0010634	positive regulation of epithelial cell migration	1/25	34/4831	0.162229	0.448653	0.448653	FGF2	1
BP	GO:0031503	protein-containing complex localization	1/25	34/4831	0.162229	0.448653	0.448653	CALY	1
BP	GO:0048738	cardiac muscle tissue development	1/25	34/4831	0.162229	0.448653	0.448653	FGF2	1
BP	GO:0071902	positive regulation of protein serine/threonine kinase activity	1/25	34/4831	0.162229	0.448653	0.448653	FGF2	1
BP	GO:0006898	receptor-mediated endocytosis	1/25	36/4831	0.17094	0.456055	0.456055	CALY	1
BP	GO:0007626	locomotory behavior	1/25	36/4831	0.17094	0.456055	0.456055	UBA6	1
BP	GO:0030323	respiratory tube development	1/25	36/4831	0.17094	0.456055	0.456055	FGF2	1
BP	GO:0030324	lung development	1/25	36/4831	0.17094	0.456055	0.456055	FGF2	1
BP	GO:0043491	protein kinase B signaling	1/25	36/4831	0.17094	0.456055	0.456055	FGF2	1
BP	GO:0070374	positive regulation of ERK1 and ERK2 cascade	1/25	36/4831	0.17094	0.456055	0.456055	FGF2	1
BP	GO:0072175	epithelial tube formation	1/25	36/4831	0.17094	0.456055	0.456055	FGF2	1
BP	GO:0009719	response to endogenous stimulus	3/25	279/4831	0.17256	0.456055	0.456055	ACVR2A/CALY/FGF2	3
BP	GO:0014706	striated muscle tissue development	1/25	37/4831	0.175262	0.456055	0.456055	FGF2	1
BP	GO:0022904	respiratory electron transport chain	1/25	37/4831	0.175262	0.456055	0.456055	NDUFB8	1
BP	GO:0043405	regulation of MAP kinase activity	1/25	37/4831	0.175262	0.456055	0.456055	FGF2	1
BP	GO:0043604	amide biosynthetic process	3/25	282/4831	0.176441	0.456055	0.456055	SPTLC2/MRPL20/ORMDL1	3
BP	GO:0008285	negative regulation of cell population proliferation	2/25	149/4831	0.179274	0.456055	0.456055	BMPR1B/FGF2	2
BP	GO:0001763	morphogenesis of a branching structure	1/25	38/4831	0.179563	0.456055	0.456055	FGF2	1
BP	GO:0030509	BMP signaling pathway	1/25	38/4831	0.179563	0.456055	0.456055	ACVR2A	1
BP	GO:0050921	positive regulation of chemotaxis	1/25	38/4831	0.179563	0.456055	0.456055	FGF2	1
BP	GO:0061138	morphogenesis of a branching epithelium	1/25	38/4831	0.179563	0.456055	0.456055	FGF2	1
BP	GO:0003341	cilium movement	1/25	39/4831	0.183842	0.456055	0.456055	DNAH7	1
BP	GO:0010594	regulation of endothelial cell migration	1/25	39/4831	0.183842	0.456055	0.456055	FGF2	1
BP	GO:0034249	negative regulation of cellular amide metabolic process	1/25	39/4831	0.183842	0.456055	0.456055	ORMDL1	1
BP	GO:0035148	tube formation	1/25	39/4831	0.183842	0.456055	0.456055	FGF2	1
BP	GO:0071772	response to BMP	1/25	39/4831	0.183842	0.456055	0.456055	ACVR2A	1
BP	GO:0071773	cellular response to BMP stimulus	1/25	39/4831	0.183842	0.456055	0.456055	ACVR2A	1
BP	GO:1901136	carbohydrate derivative catabolic process	1/25	39/4831	0.183842	0.456055	0.456055	FGF2	1
BP	GO:0007417	central nervous system development	2/25	152/4831	0.184892	0.4567	0.4567	FGF2/UBA6	2
BP	GO:0015931	nucleobase-containing compound transport	1/25	40/4831	0.1881	0.460686	0.460686	NUP98	1
BP	GO:0022900	electron transport chain	1/25	40/4831	0.1881	0.460686	0.460686	NDUFB8	1
BP	GO:0045927	positive regulation of growth	1/25	41/4831	0.192337	0.467104	0.467104	FGF2	1
BP	GO:0060541	respiratory system development	1/25	41/4831	0.192337	0.467104	0.467104	FGF2	1
BP	GO:0006119	oxidative phosphorylation	1/25	42/4831	0.196552	0.469451	0.469451	NDUFB8	1
BP	GO:0051651	maintenance of location in cell	1/25	42/4831	0.196552	0.469451	0.469451	FGF2	1
BP	GO:0060828	regulation of canonical Wnt signaling pathway	1/25	42/4831	0.196552	0.469451	0.469451	FGF2	1
BP	GO:0065004	protein-DNA complex assembly	1/25	42/4831	0.196552	0.469451	0.469451	CENPC	1
BP	GO:0010001	glial cell differentiation	1/25	43/4831	0.200746	0.473598	0.473598	FGF2	1
BP	GO:0046474	glycerophospholipid biosynthetic process	1/25	43/4831	0.200746	0.473598	0.473598	FGF2	1
BP	GO:0048863	stem cell differentiation	1/25	43/4831	0.200746	0.473598	0.473598	FGF2	1
BP	GO:0007204	positive regulation of cytosolic calcium ion concentration	1/25	44/4831	0.20492	0.475677	0.475677	FGF2	1
BP	GO:0033002	muscle cell proliferation	1/25	44/4831	0.20492	0.475677	0.475677	FGF2	1
BP	GO:0050679	positive regulation of epithelial cell proliferation	1/25	44/4831	0.20492	0.475677	0.475677	FGF2	1
BP	GO:0051056	regulation of small GTPase mediated signal transduction	1/25	44/4831	0.20492	0.475677	0.475677	ARHGAP26	1
BP	GO:0045944	positive regulation of transcription by RNA polymerase II	2/25	164/4831	0.207627	0.480033	0.480033	POU2F1/FGF2	2
BP	GO:0043542	endothelial cell migration	1/25	45/4831	0.209072	0.481449	0.481449	FGF2	1
BP	GO:0050767	regulation of neurogenesis	1/25	46/4831	0.213203	0.489014	0.489014	HMGB2	1
BP	GO:0007611	learning or memory	1/25	47/4831	0.217314	0.496473	0.496473	UBA6	1
BP	GO:0045017	glycerolipid biosynthetic process	1/25	48/4831	0.221404	0.50185	0.50185	FGF2	1
BP	GO:0045165	cell fate commitment	1/25	48/4831	0.221404	0.50185	0.50185	FGF2	1
BP	GO:0006366	transcription by RNA polymerase II	3/25	317/4831	0.223489	0.503181	0.503181	POU2F1/PCF11/FGF2	3
BP	GO:0051302	regulation of cell division	1/25	49/4831	0.225474	0.503181	0.503181	FGF2	1
BP	GO:0070588	calcium ion transmembrane transport	1/25	49/4831	0.225474	0.503181	0.503181	FGF2	1
BP	GO:0071824	protein-DNA complex subunit organization	1/25	49/4831	0.225474	0.503181	0.503181	CENPC	1
BP	GO:0010506	regulation of autophagy	1/25	50/4831	0.229523	0.506352	0.506352	SPTLC2	1
BP	GO:0050920	regulation of chemotaxis	1/25	50/4831	0.229523	0.506352	0.506352	FGF2	1
BP	GO:0051480	regulation of cytosolic calcium ion concentration	1/25	50/4831	0.229523	0.506352	0.506352	FGF2	1
BP	GO:0042063	gliogenesis	1/25	51/4831	0.233552	0.511411	0.511411	FGF2	1
BP	GO:0009887	animal organ morphogenesis	2/25	179/4831	0.236487	0.511411	0.511411	BMPR1B/FGF2	2
BP	GO:0010632	regulation of epithelial cell migration	1/25	52/4831	0.237561	0.511411	0.511411	FGF2	1
BP	GO:0032496	response to lipopolysaccharide	1/25	52/4831	0.237561	0.511411	0.511411	HMGB2	1
BP	GO:0060348	bone development	1/25	52/4831	0.237561	0.511411	0.511411	BMPR1B	1
BP	GO:0007167	enzyme-linked receptor protein signaling pathway	2/25	180/4831	0.238423	0.511411	0.511411	ACVR2A/FGF2	2
BP	GO:0006575	cellular modified amino acid metabolic process	1/25	53/4831	0.241549	0.511411	0.511411	HPGDS	1
BP	GO:0030111	regulation of Wnt signaling pathway	1/25	53/4831	0.241549	0.511411	0.511411	FGF2	1
BP	GO:0050890	cognition	1/25	53/4831	0.241549	0.511411	0.511411	UBA6	1
BP	GO:0070372	regulation of ERK1 and ERK2 cascade	1/25	53/4831	0.241549	0.511411	0.511411	FGF2	1
BP	GO:0090287	regulation of cellular response to growth factor stimulus	1/25	53/4831	0.241549	0.511411	0.511411	FGF2	1
BP	GO:0042127	regulation of cell population proliferation	3/25	331/4831	0.243058	0.512729	0.512729	BMPR1B/HMGB2/FGF2	3
BP	GO:0016236	macroautophagy	1/25	55/4831	0.249466	0.522432	0.522432	SPTLC2	1
BP	GO:0060070	canonical Wnt signaling pathway	1/25	55/4831	0.249466	0.522432	0.522432	FGF2	1
BP	GO:0045765	regulation of angiogenesis	1/25	56/4831	0.253395	0.524954	0.524954	FGF2	1
BP	GO:0048705	skeletal system morphogenesis	1/25	56/4831	0.253395	0.524954	0.524954	BMPR1B	1
BP	GO:0070371	ERK1 and ERK2 cascade	1/25	56/4831	0.253395	0.524954	0.524954	FGF2	1
BP	GO:0009060	aerobic respiration	1/25	57/4831	0.257304	0.529258	0.529258	NDUFB8	1
BP	GO:0051960	regulation of nervous system development	1/25	57/4831	0.257304	0.529258	0.529258	HMGB2	1
BP	GO:0048638	regulation of developmental growth	1/25	58/4831	0.261193	0.531583	0.531583	FGF2	1
BP	GO:0090596	sensory organ morphogenesis	1/25	58/4831	0.261193	0.531583	0.531583	FGF2	1
BP	GO:1901342	regulation of vasculature development	1/25	58/4831	0.261193	0.531583	0.531583	FGF2	1
BP	GO:0045860	positive regulation of protein kinase activity	1/25	59/4831	0.265063	0.535686	0.535686	FGF2	1
BP	GO:0051054	positive regulation of DNA metabolic process	1/25	59/4831	0.265063	0.535686	0.535686	FGF2	1
BP	GO:0070925	organelle assembly	2/25	195/4831	0.267579	0.535971	0.535971	DNAH7/CENPC	2
BP	GO:0001822	kidney development	1/25	60/4831	0.268913	0.535971	0.535971	FGF2	1
BP	GO:0030336	negative regulation of cell migration	1/25	60/4831	0.268913	0.535971	0.535971	FGF2	1
BP	GO:0071900	regulation of protein serine/threonine kinase activity	1/25	60/4831	0.268913	0.535971	0.535971	FGF2	1
BP	GO:0010631	epithelial cell migration	1/25	61/4831	0.272744	0.539883	0.539883	FGF2	1
BP	GO:0090132	epithelium migration	1/25	61/4831	0.272744	0.539883	0.539883	FGF2	1
BP	GO:0065003	protein-containing complex assembly	3/25	353/4831	0.274431	0.540234	0.540234	CALY/DNAH7/CENPC	3
BP	GO:0002237	response to molecule of bacterial origin	1/25	62/4831	0.276555	0.540234	0.540234	HMGB2	1
BP	GO:0072001	renal system development	1/25	62/4831	0.276555	0.540234	0.540234	FGF2	1
BP	GO:0043010	camera-type eye development	1/25	63/4831	0.280348	0.540234	0.540234	FGF2	1
BP	GO:2000146	negative regulation of cell motility	1/25	63/4831	0.280348	0.540234	0.540234	FGF2	1
BP	GO:0006650	glycerophospholipid metabolic process	1/25	64/4831	0.284121	0.540234	0.540234	FGF2	1
BP	GO:0033674	positive regulation of kinase activity	1/25	64/4831	0.284121	0.540234	0.540234	FGF2	1
BP	GO:0040013	negative regulation of locomotion	1/25	64/4831	0.284121	0.540234	0.540234	FGF2	1
BP	GO:0045862	positive regulation of proteolysis	1/25	64/4831	0.284121	0.540234	0.540234	AURKAIP1	1
BP	GO:0060326	cell chemotaxis	1/25	64/4831	0.284121	0.540234	0.540234	FGF2	1
BP	GO:0090130	tissue migration	1/25	64/4831	0.284121	0.540234	0.540234	FGF2	1
BP	GO:0051276	chromosome organization	2/25	205/4831	0.287069	0.540234	0.540234	HMGB2/CENPC	2
BP	GO:0007399	nervous system development	3/25	362/4831	0.287433	0.540234	0.540234	HMGB2/FGF2/UBA6	3
BP	GO:0045333	cellular respiration	1/25	65/4831	0.287875	0.540234	0.540234	NDUFB8	1
BP	GO:0048193	Golgi vesicle transport	1/25	65/4831	0.287875	0.540234	0.540234	SEC22A	1
BP	GO:0051235	maintenance of location	1/25	65/4831	0.287875	0.540234	0.540234	FGF2	1
BP	GO:0006302	double-strand break repair	1/25	66/4831	0.291611	0.543713	0.543713	SMARCAD1	1
BP	GO:0042742	defense response to bacterium	1/25	66/4831	0.291611	0.543713	0.543713	HMGB2	1
BP	GO:0007059	chromosome segregation	1/25	67/4831	0.295328	0.547113	0.547113	SMARCAD1	1
BP	GO:0060562	epithelial tube morphogenesis	1/25	67/4831	0.295328	0.547113	0.547113	FGF2	1
BP	GO:0009888	tissue development	3/25	375/4831	0.306333	0.565689	0.565689	BMPR1B/SPTLC2/FGF2	3
BP	GO:0001655	urogenital system development	1/25	72/4831	0.313632	0.573668	0.573668	FGF2	1
BP	GO:0003002	regionalization	1/25	72/4831	0.313632	0.573668	0.573668	FGF2	1
BP	GO:0051347	positive regulation of transferase activity	1/25	72/4831	0.313632	0.573668	0.573668	FGF2	1
BP	GO:0098542	defense response to other organism	2/25	220/4831	0.316255	0.574107	0.574107	ADAR/HMGB2	2
BP	GO:0001654	eye development	1/25	73/4831	0.317237	0.574107	0.574107	FGF2	1
BP	GO:0051094	positive regulation of developmental process	2/25	221/4831	0.318195	0.574107	0.574107	BMPR1B/FGF2	2
BP	GO:0006260	DNA replication	1/25	74/4831	0.320825	0.574107	0.574107	ORC4	1
BP	GO:0032102	negative regulation of response to external stimulus	1/25	74/4831	0.320825	0.574107	0.574107	FGF2	1
BP	GO:0048880	sensory system development	1/25	74/4831	0.320825	0.574107	0.574107	FGF2	1
BP	GO:0150063	visual system development	1/25	74/4831	0.320825	0.574107	0.574107	FGF2	1
BP	GO:0001503	ossification	1/25	75/4831	0.324394	0.576922	0.576922	FGF2	1
BP	GO:0060284	regulation of cell development	1/25	75/4831	0.324394	0.576922	0.576922	HMGB2	1
BP	GO:0006631	fatty acid metabolic process	1/25	76/4831	0.327945	0.579671	0.579671	CYP2E1	1
BP	GO:0048732	gland development	1/25	76/4831	0.327945	0.579671	0.579671	FGF2	1
BP	GO:0006816	calcium ion transport	1/25	77/4831	0.331479	0.582355	0.582355	FGF2	1
BP	GO:0006874	cellular calcium ion homeostasis	1/25	77/4831	0.331479	0.582355	0.582355	FGF2	1
BP	GO:0008283	cell population proliferation	3/25	393/4831	0.332656	0.582652	0.582652	BMPR1B/HMGB2/FGF2	3
BP	GO:0060627	regulation of vesicle-mediated transport	1/25	78/4831	0.334994	0.583068	0.583068	CALY	1
BP	GO:0051607	defense response to virus	1/25	79/4831	0.338492	0.583068	0.583068	ADAR	1
BP	GO:0060537	muscle tissue development	1/25	79/4831	0.338492	0.583068	0.583068	FGF2	1
BP	GO:0140546	defense response to symbiont	1/25	79/4831	0.338492	0.583068	0.583068	ADAR	1
BP	GO:0043933	protein-containing complex organization	3/25	398/4831	0.339984	0.583068	0.583068	CALY/DNAH7/CENPC	3
BP	GO:0006310	DNA recombination	1/25	80/4831	0.341972	0.583068	0.583068	SMARCAD1	1
BP	GO:0007178	transmembrane receptor protein serine/threonine kinase signaling pathway	1/25	80/4831	0.341972	0.583068	0.583068	ACVR2A	1
BP	GO:0031331	positive regulation of cellular catabolic process	1/25	80/4831	0.341972	0.583068	0.583068	SPTLC2	1
BP	GO:0055074	calcium ion homeostasis	1/25	80/4831	0.341972	0.583068	0.583068	FGF2	1
BP	GO:0031327	negative regulation of cellular biosynthetic process	2/25	236/4831	0.347172	0.583631	0.583631	POU2F1/ORMDL1	2
BP	GO:0046486	glycerolipid metabolic process	1/25	82/4831	0.34888	0.583631	0.583631	FGF2	1
BP	GO:0060271	cilium assembly	1/25	82/4831	0.34888	0.583631	0.583631	DNAH7	1
BP	GO:0006897	endocytosis	1/25	83/4831	0.352308	0.583631	0.583631	CALY	1
BP	GO:0009890	negative regulation of biosynthetic process	2/25	240/4831	0.354848	0.583631	0.583631	POU2F1/ORMDL1	2
BP	GO:0010628	positive regulation of gene expression	2/25	240/4831	0.354848	0.583631	0.583631	HMGB2/FGF2	2
BP	GO:0001667	ameboidal-type cell migration	1/25	84/4831	0.355718	0.583631	0.583631	FGF2	1
BP	GO:0050678	regulation of epithelial cell proliferation	1/25	84/4831	0.355718	0.583631	0.583631	FGF2	1
BP	GO:0045893	positive regulation of DNA-templated transcription	2/25	241/4831	0.356763	0.583631	0.583631	POU2F1/FGF2	2
BP	GO:1903508	positive regulation of nucleic acid-templated transcription	2/25	241/4831	0.356763	0.583631	0.583631	POU2F1/FGF2	2
BP	GO:0120036	plasma membrane bounded cell projection organization	2/25	242/4831	0.358676	0.583631	0.583631	DNAH7/UBA6	2
BP	GO:0007389	pattern specification process	1/25	85/4831	0.359111	0.583631	0.583631	FGF2	1
BP	GO:0009101	glycoprotein biosynthetic process	1/25	85/4831	0.359111	0.583631	0.583631	BMPR1B	1
BP	GO:0043410	positive regulation of MAPK cascade	1/25	85/4831	0.359111	0.583631	0.583631	FGF2	1
BP	GO:0046034	ATP metabolic process	1/25	85/4831	0.359111	0.583631	0.583631	NDUFB8	1
BP	GO:0016570	histone modification	1/25	86/4831	0.362487	0.583631	0.583631	SMARCAD1	1
BP	GO:0042060	wound healing	1/25	86/4831	0.362487	0.583631	0.583631	FGF2	1
BP	GO:0072503	cellular divalent inorganic cation homeostasis	1/25	86/4831	0.362487	0.583631	0.583631	FGF2	1
BP	GO:0140694	non-membrane-bounded organelle assembly	1/25	86/4831	0.362487	0.583631	0.583631	CENPC	1
BP	GO:1902680	positive regulation of RNA biosynthetic process	2/25	244/4831	0.362497	0.583631	0.583631	POU2F1/FGF2	2
BP	GO:0006790	sulfur compound metabolic process	1/25	87/4831	0.365846	0.585759	0.585759	HPGDS	1
BP	GO:0015980	energy derivation by oxidation of organic compounds	1/25	87/4831	0.365846	0.585759	0.585759	NDUFB8	1
BP	GO:0019637	organophosphate metabolic process	2/25	247/4831	0.368217	0.587926	0.587926	SPTLC2/FGF2	2
BP	GO:0072507	divalent inorganic cation homeostasis	1/25	89/4831	0.372513	0.593147	0.593147	FGF2	1
BP	GO:0007267	cell-cell signaling	2/25	252/4831	0.377711	0.599772	0.599772	FGF2/C17H12orf43	2
BP	GO:0044782	cilium organization	1/25	91/4831	0.379112	0.600348	0.600348	DNAH7	1
BP	GO:0030030	cell projection organization	2/25	254/4831	0.381495	0.602233	0.602233	DNAH7/UBA6	2
BP	GO:0009896	positive regulation of catabolic process	1/25	92/4831	0.382387	0.602233	0.602233	SPTLC2	1
BP	GO:0007018	microtubule-based movement	1/25	93/4831	0.385645	0.604073	0.604073	DNAH7	1
BP	GO:0007507	heart development	1/25	93/4831	0.385645	0.604073	0.604073	FGF2	1
BP	GO:0051345	positive regulation of hydrolase activity	1/25	94/4831	0.388887	0.607504	0.607504	FGF2	1
BP	GO:0009100	glycoprotein metabolic process	1/25	95/4831	0.392112	0.609249	0.609249	BMPR1B	1
BP	GO:0050673	epithelial cell proliferation	1/25	95/4831	0.392112	0.609249	0.609249	FGF2	1
BP	GO:0030335	positive regulation of cell migration	1/25	96/4831	0.395321	0.612588	0.612588	FGF2	1
BP	GO:0051649	establishment of localization in cell	3/25	437/4831	0.397035	0.612604	0.612604	CALY/SEC22A/FGF2	3
BP	GO:0098662	inorganic cation transmembrane transport	1/25	97/4831	0.398513	0.612604	0.612604	FGF2	1
BP	GO:0002009	morphogenesis of an epithelium	1/25	98/4831	0.40169	0.612604	0.612604	FGF2	1
BP	GO:0006914	autophagy	1/25	98/4831	0.40169	0.612604	0.612604	SPTLC2	1
BP	GO:0061919	process utilizing autophagic mechanism	1/25	98/4831	0.40169	0.612604	0.612604	SPTLC2	1
BP	GO:2000147	positive regulation of cell motility	1/25	98/4831	0.40169	0.612604	0.612604	FGF2	1
BP	GO:1901700	response to oxygen-containing compound	2/25	268/4831	0.407738	0.614117	0.614117	CALY/HMGB2	2
BP	GO:0009615	response to virus	1/25	100/4831	0.407994	0.614117	0.614117	ADAR	1
BP	GO:0032103	positive regulation of response to external stimulus	1/25	100/4831	0.407994	0.614117	0.614117	FGF2	1
BP	GO:0071407	cellular response to organic cyclic compound	1/25	100/4831	0.407994	0.614117	0.614117	CALY	1
BP	GO:0071417	cellular response to organonitrogen compound	1/25	100/4831	0.407994	0.614117	0.614117	CALY	1
BP	GO:0034248	regulation of cellular amide metabolic process	1/25	101/4831	0.411123	0.614517	0.614517	ORMDL1	1
BP	GO:0040017	positive regulation of locomotion	1/25	101/4831	0.411123	0.614517	0.614517	FGF2	1
BP	GO:0051247	positive regulation of protein metabolic process	2/25	270/4831	0.41145	0.614517	0.614517	AURKAIP1/FGF2	2
BP	GO:0001525	angiogenesis	1/25	102/4831	0.414235	0.617082	0.617082	FGF2	1
BP	GO:0009611	response to wounding	1/25	103/4831	0.417332	0.61758	0.61758	FGF2	1
BP	GO:0050793	regulation of developmental process	3/25	451/4831	0.417336	0.61758	0.61758	BMPR1B/HMGB2/FGF2	3
BP	GO:0051254	positive regulation of RNA metabolic process	2/25	274/4831	0.418843	0.61758	0.61758	POU2F1/FGF2	2
BP	GO:1901565	organonitrogen compound catabolic process	2/25	274/4831	0.418843	0.61758	0.61758	FGF2/UBA6	2
BP	GO:0045859	regulation of protein kinase activity	1/25	104/4831	0.420413	0.618317	0.618317	FGF2	1
BP	GO:0006396	RNA processing	2/25	276/4831	0.422524	0.618891	0.618891	PCF11/ADAR	2
BP	GO:0007010	cytoskeleton organization	2/25	277/4831	0.424361	0.618891	0.618891	ARHGAP26/DNAH7	2
BP	GO:0051240	positive regulation of multicellular organismal process	2/25	277/4831	0.424361	0.618891	0.618891	BMPR1B/FGF2	2
BP	GO:0098660	inorganic ion transmembrane transport	1/25	106/4831	0.426528	0.618891	0.618891	FGF2	1
BP	GO:0007169	transmembrane receptor protein tyrosine kinase signaling pathway	1/25	107/4831	0.429562	0.618891	0.618891	FGF2	1
BP	GO:0045595	regulation of cell differentiation	2/25	280/4831	0.429855	0.618891	0.618891	HMGB2/FGF2	2
BP	GO:0044281	small molecule metabolic process	3/25	460/4831	0.430301	0.618891	0.618891	CYP2E1/SPTLC2/FGF2	3
BP	GO:0071310	cellular response to organic substance	3/25	460/4831	0.430301	0.618891	0.618891	ACVR2A/CALY/FGF2	3
BP	GO:0030031	cell projection assembly	1/25	108/4831	0.432581	0.618891	0.618891	DNAH7	1
BP	GO:0098655	cation transmembrane transport	1/25	108/4831	0.432581	0.618891	0.618891	FGF2	1
BP	GO:0120031	plasma membrane bounded cell projection assembly	1/25	108/4831	0.432581	0.618891	0.618891	DNAH7	1
BP	GO:0030162	regulation of proteolysis	1/25	110/4831	0.438573	0.624918	0.624918	AURKAIP1	1
BP	GO:0010557	positive regulation of macromolecule biosynthetic process	2/25	285/4831	0.438956	0.624918	0.624918	POU2F1/FGF2	2
BP	GO:0007264	small GTPase mediated signal transduction	1/25	111/4831	0.441546	0.626642	0.626642	ARHGAP26	1
BP	GO:1901135	carbohydrate derivative metabolic process	2/25	288/4831	0.444384	0.626642	0.626642	BMPR1B/FGF2	2
BP	GO:0007186	G protein-coupled receptor signaling pathway	1/25	112/4831	0.444504	0.626642	0.626642	RGS6	1
BP	GO:0007610	behavior	1/25	112/4831	0.444504	0.626642	0.626642	UBA6	1
BP	GO:0007423	sensory organ development	1/25	113/4831	0.447447	0.626966	0.626966	FGF2	1
BP	GO:1901699	cellular response to nitrogen compound	1/25	113/4831	0.447447	0.626966	0.626966	CALY	1
BP	GO:0006508	proteolysis	2/25	290/4831	0.447987	0.626966	0.626966	AURKAIP1/UBA6	2
BP	GO:0006357	regulation of transcription by RNA polymerase II	2/25	291/4831	0.449785	0.627961	0.627961	POU2F1/FGF2	2
BP	GO:0006518	peptide metabolic process	2/25	292/4831	0.45158	0.628947	0.628947	MRPL20/HPGDS	2
BP	GO:0048729	tissue morphogenesis	1/25	116/4831	0.456186	0.631206	0.631206	FGF2	1
BP	GO:0051707	response to other organism	2/25	296/4831	0.458728	0.631206	0.631206	ADAR/HMGB2	2
BP	GO:0006935	chemotaxis	1/25	117/4831	0.459069	0.631206	0.631206	FGF2	1
BP	GO:0043207	response to external biotic stimulus	2/25	297/4831	0.460508	0.631206	0.631206	ADAR/HMGB2	2
BP	GO:0006875	cellular metal ion homeostasis	1/25	118/4831	0.461938	0.631206	0.631206	FGF2	1
BP	GO:0042330	taxis	1/25	118/4831	0.461938	0.631206	0.631206	FGF2	1
BP	GO:0043549	regulation of kinase activity	1/25	118/4831	0.461938	0.631206	0.631206	FGF2	1
BP	GO:0048514	blood vessel morphogenesis	1/25	118/4831	0.461938	0.631206	0.631206	FGF2	1
BP	GO:0006091	generation of precursor metabolites and energy	1/25	120/4831	0.467632	0.634486	0.634486	NDUFB8	1
BP	GO:0040008	regulation of growth	1/25	120/4831	0.467632	0.634486	0.634486	FGF2	1
BP	GO:0043408	regulation of MAPK cascade	1/25	120/4831	0.467632	0.634486	0.634486	FGF2	1
BP	GO:0009057	macromolecule catabolic process	2/25	302/4831	0.46936	0.63534	0.63534	FGF2/UBA6	2
BP	GO:0031328	positive regulation of cellular biosynthetic process	2/25	303/4831	0.471121	0.636234	0.636234	POU2F1/FGF2	2
BP	GO:0051301	cell division	1/25	123/4831	0.476064	0.64141	0.64141	FGF2	1
BP	GO:0009607	response to biotic stimulus	2/25	307/4831	0.478134	0.642073	0.642073	ADAR/HMGB2	2
BP	GO:0048589	developmental growth	1/25	124/4831	0.478846	0.642073	0.642073	FGF2	1
BP	GO:0045087	innate immune response	1/25	126/4831	0.484368	0.642073	0.642073	HMGB2	1
BP	GO:0016192	vesicle-mediated transport	2/25	311/4831	0.485096	0.642073	0.642073	CALY/SEC22A	2
BP	GO:0009891	positive regulation of biosynthetic process	2/25	312/4831	0.486828	0.642073	0.642073	POU2F1/FGF2	2
BP	GO:0006397	mRNA processing	1/25	127/4831	0.487108	0.642073	0.642073	PCF11	1
BP	GO:0014070	response to organic cyclic compound	1/25	127/4831	0.487108	0.642073	0.642073	CALY	1
BP	GO:0031175	neuron projection development	1/25	127/4831	0.487108	0.642073	0.642073	UBA6	1
BP	GO:0033993	response to lipid	1/25	127/4831	0.487108	0.642073	0.642073	HMGB2	1
BP	GO:0006511	ubiquitin-dependent protein catabolic process	1/25	128/4831	0.489833	0.642073	0.642073	UBA6	1
BP	GO:0001934	positive regulation of protein phosphorylation	1/25	129/4831	0.492545	0.642073	0.642073	FGF2	1
BP	GO:0051338	regulation of transferase activity	1/25	129/4831	0.492545	0.642073	0.642073	FGF2	1
BP	GO:0044419	biological process involved in interspecies interaction between organisms	2/25	316/4831	0.493724	0.642073	0.642073	ADAR/HMGB2	2
BP	GO:0000226	microtubule cytoskeleton organization	1/25	130/4831	0.495243	0.642073	0.642073	DNAH7	1
BP	GO:0019941	modification-dependent protein catabolic process	1/25	130/4831	0.495243	0.642073	0.642073	UBA6	1
BP	GO:0030003	cellular cation homeostasis	1/25	130/4831	0.495243	0.642073	0.642073	FGF2	1
BP	GO:0045935	positive regulation of nucleobase-containing compound metabolic process	2/25	317/4831	0.49544	0.642073	0.642073	POU2F1/FGF2	2
BP	GO:0043632	modification-dependent macromolecule catabolic process	1/25	131/4831	0.497928	0.642416	0.642416	UBA6	1
BP	GO:0055065	metal ion homeostasis	1/25	131/4831	0.497928	0.642416	0.642416	FGF2	1
BP	GO:0006873	cellular ion homeostasis	1/25	132/4831	0.500598	0.644423	0.644423	FGF2	1
BP	GO:0000165	MAPK cascade	1/25	133/4831	0.503255	0.646403	0.646403	FGF2	1
BP	GO:0032787	monocarboxylic acid metabolic process	1/25	134/4831	0.505899	0.646924	0.646924	CYP2E1	1
BP	GO:0042327	positive regulation of phosphorylation	1/25	134/4831	0.505899	0.646924	0.646924	FGF2	1
BP	GO:0048585	negative regulation of response to stimulus	2/25	327/4831	0.512412	0.652629	0.652629	RGS6/FGF2	2
BP	GO:0001568	blood vessel development	1/25	137/4831	0.513748	0.652629	0.652629	FGF2	1
BP	GO:0030855	epithelial cell differentiation	1/25	137/4831	0.513748	0.652629	0.652629	FGF2	1
BP	GO:0009617	response to bacterium	1/25	139/4831	0.518914	0.655115	0.655115	HMGB2	1
BP	GO:0030036	actin cytoskeleton organization	1/25	139/4831	0.518914	0.655115	0.655115	ARHGAP26	1
BP	GO:1902531	regulation of intracellular signal transduction	2/25	331/4831	0.519105	0.655115	0.655115	ARHGAP26/FGF2	2
BP	GO:0022603	regulation of anatomical structure morphogenesis	1/25	140/4831	0.521478	0.656676	0.656676	FGF2	1
BP	GO:0016567	protein ubiquitination	1/25	141/4831	0.524028	0.657024	0.657024	UBA6	1
BP	GO:0031329	regulation of cellular catabolic process	1/25	141/4831	0.524028	0.657024	0.657024	SPTLC2	1
BP	GO:0045597	positive regulation of cell differentiation	1/25	142/4831	0.526565	0.658776	0.658776	FGF2	1
BP	GO:0006281	DNA repair	1/25	144/4831	0.5316	0.663639	0.663639	SMARCAD1	1
BP	GO:0030001	metal ion transport	1/25	145/4831	0.534099	0.665321	0.665321	FGF2	1
BP	GO:0001944	vasculature development	1/25	146/4831	0.536584	0.66698	0.66698	FGF2	1
BP	GO:0051050	positive regulation of transport	1/25	149/4831	0.543965	0.67182	0.67182	CALY	1
BP	GO:0051336	regulation of hydrolase activity	1/25	149/4831	0.543965	0.67182	0.67182	FGF2	1
BP	GO:0055080	cation homeostasis	1/25	149/4831	0.543965	0.67182	0.67182	FGF2	1
BP	GO:0010562	positive regulation of phosphorus metabolic process	1/25	151/4831	0.548823	0.672178	0.672178	FGF2	1
BP	GO:0030029	actin filament-based process	1/25	151/4831	0.548823	0.672178	0.672178	ARHGAP26	1
BP	GO:0045937	positive regulation of phosphate metabolic process	1/25	151/4831	0.548823	0.672178	0.672178	FGF2	1
BP	GO:0010243	response to organonitrogen compound	1/25	152/4831	0.551233	0.672178	0.672178	CALY	1
BP	GO:0032446	protein modification by small protein conjugation	1/25	152/4831	0.551233	0.672178	0.672178	UBA6	1
BP	GO:0048666	neuron development	1/25	152/4831	0.551233	0.672178	0.672178	UBA6	1
BP	GO:0006952	defense response	2/25	352/4831	0.553311	0.672266	0.672266	ADAR/HMGB2	2
BP	GO:0098771	inorganic ion homeostasis	1/25	153/4831	0.553631	0.672266	0.672266	FGF2	1
BP	GO:0050801	ion homeostasis	1/25	155/4831	0.558389	0.676623	0.676623	FGF2	1
BP	GO:0051172	negative regulation of nitrogen compound metabolic process	2/25	358/4831	0.56279	0.678065	0.678065	POU2F1/ORMDL1	2
BP	GO:0034220	ion transmembrane transport	1/25	157/4831	0.563099	0.678065	0.678065	FGF2	1
BP	GO:0051603	proteolysis involved in protein catabolic process	1/25	157/4831	0.563099	0.678065	0.678065	UBA6	1
BP	GO:0006954	inflammatory response	1/25	159/4831	0.567761	0.682258	0.682258	HMGB2	1
BP	GO:0055082	cellular chemical homeostasis	1/25	162/4831	0.574664	0.68912	0.68912	FGF2	1
BP	GO:0007049	cell cycle	2/25	367/4831	0.576758	0.6902	0.6902	SMARCAD1/FGF2	2
BP	GO:0034645	cellular macromolecule biosynthetic process	2/25	368/4831	0.578292	0.690272	0.690272	BMPR1B/MRPL20	2
BP	GO:0035239	tube morphogenesis	1/25	164/4831	0.579207	0.690272	0.690272	FGF2	1
BP	GO:0009894	regulation of catabolic process	1/25	166/4831	0.583704	0.694199	0.694199	SPTLC2	1
BP	GO:0006812	cation transport	1/25	169/4831	0.590362	0.699241	0.699241	FGF2	1
BP	GO:0030334	regulation of cell migration	1/25	169/4831	0.590362	0.699241	0.699241	FGF2	1
BP	GO:1901698	response to nitrogen compound	1/25	170/4831	0.592559	0.700407	0.700407	CALY	1
BP	GO:0043085	positive regulation of catalytic activity	1/25	171/4831	0.594745	0.701556	0.701556	FGF2	1
BP	GO:1901137	carbohydrate derivative biosynthetic process	1/25	174/4831	0.601233	0.704848	0.704848	BMPR1B	1
BP	GO:0031324	negative regulation of cellular metabolic process	2/25	384/4831	0.602315	0.704848	0.704848	POU2F1/ORMDL1	2
BP	GO:0050877	nervous system process	1/25	175/4831	0.603374	0.704848	0.704848	UBA6	1
BP	GO:0019725	cellular homeostasis	1/25	176/4831	0.605504	0.704848	0.704848	FGF2	1
BP	GO:0045892	negative regulation of DNA-templated transcription	1/25	177/4831	0.607622	0.704848	0.704848	POU2F1	1
BP	GO:2000145	regulation of cell motility	1/25	177/4831	0.607622	0.704848	0.704848	FGF2	1
BP	GO:0031401	positive regulation of protein modification process	1/25	178/4831	0.60973	0.704848	0.704848	FGF2	1
BP	GO:0051130	positive regulation of cellular component organization	1/25	178/4831	0.60973	0.704848	0.704848	CALY	1
BP	GO:1902679	negative regulation of RNA biosynthetic process	1/25	178/4831	0.60973	0.704848	0.704848	POU2F1	1
BP	GO:1903507	negative regulation of nucleic acid-templated transcription	1/25	178/4831	0.60973	0.704848	0.704848	POU2F1	1
BP	GO:0040007	growth	1/25	183/4831	0.620107	0.715413	0.715413	FGF2	1
BP	GO:0040012	regulation of locomotion	1/25	185/4831	0.624183	0.718681	0.718681	FGF2	1
BP	GO:1902533	positive regulation of intracellular signal transduction	1/25	187/4831	0.628217	0.721887	0.721887	FGF2	1
BP	GO:0044087	regulation of cellular component biogenesis	1/25	189/4831	0.632209	0.725034	0.725034	ORMDL1	1
BP	GO:0008284	positive regulation of cell population proliferation	1/25	192/4831	0.638121	0.730364	0.730364	FGF2	1
BP	GO:0016071	mRNA metabolic process	1/25	194/4831	0.642011	0.731918	0.731918	PCF11	1
BP	GO:0070647	protein modification by small protein conjugation or removal	1/25	194/4831	0.642011	0.731918	0.731918	UBA6	1
BP	GO:0032101	regulation of response to external stimulus	1/25	195/4831	0.643941	0.732674	0.732674	FGF2	1
BP	GO:0001932	regulation of protein phosphorylation	1/25	197/4831	0.647772	0.734141	0.734141	FGF2	1
BP	GO:0030182	neuron differentiation	1/25	197/4831	0.647772	0.734141	0.734141	UBA6	1
BP	GO:0072359	circulatory system development	1/25	198/4831	0.649672	0.734854	0.734854	FGF2	1
BP	GO:0051253	negative regulation of RNA metabolic process	1/25	199/4831	0.651562	0.735553	0.735553	POU2F1	1
BP	GO:0051241	negative regulation of multicellular organismal process	1/25	202/4831	0.657175	0.740443	0.740443	FGF2	1
BP	GO:0030163	protein catabolic process	1/25	204/4831	0.660868	0.74293	0.74293	UBA6	1
BP	GO:0007017	microtubule-based process	1/25	205/4831	0.662701	0.74293	0.74293	DNAH7	1
BP	GO:0010629	negative regulation of gene expression	1/25	206/4831	0.664524	0.74293	0.74293	HMGB2	1
BP	GO:1901701	cellular response to oxygen-containing compound	1/25	206/4831	0.664524	0.74293	0.74293	CALY	1
BP	GO:0055085	transmembrane transport	1/25	208/4831	0.668141	0.744095	0.744095	FGF2	1
BP	GO:0060548	negative regulation of cell death	1/25	208/4831	0.668141	0.744095	0.744095	FGF2	1
BP	GO:0035295	tube development	1/25	209/4831	0.669935	0.744659	0.744659	FGF2	1
BP	GO:0048699	generation of neurons	1/25	211/4831	0.673497	0.747181	0.747181	UBA6	1
BP	GO:0032268	regulation of cellular protein metabolic process	2/25	438/4831	0.676217	0.748218	0.748218	AURKAIP1/FGF2	2
BP	GO:0006974	cellular response to DNA damage stimulus	1/25	213/4831	0.677021	0.748218	0.748218	SMARCAD1	1
BP	GO:0042325	regulation of phosphorylation	1/25	220/4831	0.689071	0.760082	0.760082	FGF2	1
BP	GO:0010558	negative regulation of macromolecule biosynthetic process	1/25	223/4831	0.694102	0.764174	0.764174	POU2F1	1
BP	GO:0045934	negative regulation of nucleobase-containing compound metabolic process	1/25	225/4831	0.697413	0.766359	0.766359	POU2F1	1
BP	GO:0019752	carboxylic acid metabolic process	1/25	226/4831	0.699055	0.766706	0.766706	CYP2E1	1
BP	GO:0043436	oxoacid metabolic process	1/25	229/4831	0.703931	0.769135	0.769135	CYP2E1	1
BP	GO:0051726	regulation of cell cycle	1/25	229/4831	0.703931	0.769135	0.769135	FGF2	1
BP	GO:0010605	negative regulation of macromolecule metabolic process	2/25	462/4831	0.705535	0.769432	0.769432	POU2F1/HMGB2	2
BP	GO:0048646	anatomical structure formation involved in morphogenesis	1/25	234/4831	0.71189	0.774142	0.774142	FGF2	1
BP	GO:0044248	cellular catabolic process	2/25	468/4831	0.712532	0.774142	0.774142	SPTLC2/UBA6	2
BP	GO:0060429	epithelium development	1/25	236/4831	0.715015	0.775382	0.775382	FGF2	1
BP	GO:0006082	organic acid metabolic process	1/25	237/4831	0.716566	0.775608	0.775608	CYP2E1	1
BP	GO:0051246	regulation of protein metabolic process	2/25	476/4831	0.721659	0.779662	0.779662	AURKAIP1/FGF2	2
BP	GO:1901575	organic substance catabolic process	2/25	478/4831	0.723905	0.780629	0.780629	FGF2/UBA6	2
BP	GO:0006412	translation	1/25	243/4831	0.7257	0.781107	0.781107	MRPL20	1
BP	GO:0009653	anatomical structure morphogenesis	2/25	481/4831	0.727246	0.781317	0.781317	BMPR1B/FGF2	2
BP	GO:0016477	cell migration	1/25	247/4831	0.731632	0.781898	0.781898	FGF2	1
BP	GO:0019220	regulation of phosphate metabolic process	1/25	249/4831	0.734551	0.781898	0.781898	FGF2	1
BP	GO:0043043	peptide biosynthetic process	1/25	249/4831	0.734551	0.781898	0.781898	MRPL20	1
BP	GO:0048878	chemical homeostasis	1/25	249/4831	0.734551	0.781898	0.781898	FGF2	1
BP	GO:0051174	regulation of phosphorus metabolic process	1/25	249/4831	0.734551	0.781898	0.781898	FGF2	1
BP	GO:0006468	protein phosphorylation	1/25	251/4831	0.73744	0.782093	0.782093	FGF2	1
BP	GO:0022402	cell cycle process	1/25	251/4831	0.73744	0.782093	0.782093	SMARCAD1	1
BP	GO:0009968	negative regulation of signal transduction	1/25	254/4831	0.741717	0.785188	0.785188	RGS6	1
BP	GO:0044093	positive regulation of molecular function	1/25	255/4831	0.743128	0.785243	0.785243	FGF2	1
BP	GO:0044265	cellular macromolecule catabolic process	1/25	256/4831	0.744532	0.785291	0.785291	UBA6	1
BP	GO:0080134	regulation of response to stress	1/25	261/4831	0.751439	0.791132	0.791132	FGF2	1
BP	GO:0010648	negative regulation of cell communication	1/25	265/4831	0.756835	0.795318	0.795318	RGS6	1
BP	GO:0023057	negative regulation of signaling	1/25	266/4831	0.758166	0.795318	0.795318	RGS6	1
BP	GO:0006811	ion transport	1/25	273/4831	0.767292	0.803433	0.803433	FGF2	1
BP	GO:0048870	cell motility	1/25	282/4831	0.77854	0.812268	0.812268	FGF2	1
BP	GO:0051674	localization of cell	1/25	282/4831	0.77854	0.812268	0.812268	FGF2	1
BP	GO:0031399	regulation of protein modification process	1/25	284/4831	0.780968	0.813332	0.813332	FGF2	1
BP	GO:0009967	positive regulation of signal transduction	1/25	287/4831	0.784562	0.81391	0.81391	FGF2	1
BP	GO:0016310	phosphorylation	1/25	287/4831	0.784562	0.81391	0.81391	FGF2	1
BP	GO:0050790	regulation of catalytic activity	1/25	288/4831	0.785747	0.81391	0.81391	FGF2	1
BP	GO:0003008	system process	1/25	302/4831	0.801698	0.828947	0.828947	UBA6	1
BP	GO:0010647	positive regulation of cell communication	1/25	312/4831	0.812387	0.838074	0.838074	FGF2	1
BP	GO:0023056	positive regulation of signaling	1/25	313/4831	0.813424	0.838074	0.838074	FGF2	1
BP	GO:0043067	regulation of programmed cell death	1/25	318/4831	0.818532	0.83988	0.83988	FGF2	1
BP	GO:0040011	locomotion	1/25	319/4831	0.819537	0.83988	0.83988	FGF2	1
BP	GO:0051049	regulation of transport	1/25	319/4831	0.819537	0.83988	0.83988	CALY	1
BP	GO:0046907	intracellular transport	1/25	329/4831	0.8293	0.848381	0.848381	SEC22A	1
BP	GO:0015031	protein transport	1/25	341/4831	0.840347	0.858164	0.858164	NUP98	1
BP	GO:0010941	regulation of cell death	1/25	343/4831	0.84212	0.858458	0.858458	FGF2	1
BP	GO:0006955	immune response	1/25	361/4831	0.85725	0.872342	0.872342	HMGB2	1
BP	GO:0045184	establishment of protein localization	1/25	363/4831	0.858842	0.872427	0.872427	NUP98	1
BP	GO:0042592	homeostatic process	1/25	375/4831	0.868045	0.880228	0.880228	FGF2	1
BP	GO:0012501	programmed cell death	1/25	397/4831	0.883442	0.894272	0.894272	FGF2	1
BP	GO:0033554	cellular response to stress	1/25	400/4831	0.885403	0.89469	0.89469	SMARCAD1	1
BP	GO:0051128	regulation of cellular component organization	1/25	417/4831	0.89593	0.902767	0.902767	CALY	1
BP	GO:0071705	nitrogen compound transport	1/25	418/4831	0.896519	0.902767	0.902767	NUP98	1
BP	GO:0008219	cell death	1/25	428/4831	0.90224	0.905373	0.905373	FGF2	1
BP	GO:0048584	positive regulation of response to stimulus	1/25	428/4831	0.90224	0.905373	0.905373	FGF2	1
BP	GO:0065009	regulation of molecular function	1/25	433/4831	0.904985	0.906554	0.906554	FGF2	1
BP	GO:0071702	organic substance transport	1/25	498/4831	0.934585	0.934585	0.934585	NUP98	1
CC	GO:0031967	organelle envelope	5/28	316/5930	0.0148627	0.309971	0.279673	MTG1/CYP2E1/NDUFB8/NUP98/C17H12orf43	5
CC	GO:0031975	envelope	5/28	316/5930	0.0148627	0.309971	0.279673	MTG1/CYP2E1/NDUFB8/NUP98/C17H12orf43	5
CC	GO:0005739	mitochondrion	6/28	475/5930	0.0211301	0.309971	0.279673	MTG1/CYP2E1/CCDC90B/MRPL20/AURKAIP1/NDUFB8	6
CC	GO:0005789	endoplasmic reticulum membrane	4/28	232/5930	0.0223375	0.309971	0.279673	CYP2E1/SPTLC2/SEC22A/ORMDL1	4
CC	GO:0098827	endoplasmic reticulum subcompartment	4/28	234/5930	0.0229738	0.309971	0.279673	CYP2E1/SPTLC2/SEC22A/ORMDL1	4
CC	GO:0042175	nuclear outer membrane-endoplasmic reticulum membrane network	4/28	243/5930	0.0259758	0.309971	0.279673	CYP2E1/SPTLC2/SEC22A/ORMDL1	4
CC	GO:0005743	mitochondrial inner membrane	3/28	141/5930	0.0279267	0.309971	0.279673	MTG1/CYP2E1/NDUFB8	3
CC	GO:0090575	RNA polymerase II transcription regulator complex	2/28	60/5930	0.0321529	0.309971	0.279673	POU2F1/MED28	2
CC	GO:0019866	organelle inner membrane	3/28	157/5930	0.0367539	0.309971	0.279673	MTG1/CYP2E1/NDUFB8	3
CC	GO:0005783	endoplasmic reticulum	5/28	406/5930	0.0390161	0.309971	0.279673	POU2F1/CYP2E1/SPTLC2/SEC22A/ORMDL1	5
CC	GO:0031984	organelle subcompartment	4/28	294/5930	0.0474093	0.309971	0.279673	CYP2E1/SPTLC2/SEC22A/ORMDL1	4
CC	GO:0005694	chromosome	4/28	296/5930	0.048406	0.309971	0.279673	ORC4/SMARCAD1/HMGB2/CENPC	4
CC	GO:0043596	nuclear replication fork	1/28	12/5930	0.0552624	0.309971	0.279673	SMARCAD1	1
CC	GO:0000792	heterochromatin	1/28	15/5930	0.0686109	0.309971	0.279673	SMARCAD1	1
CC	GO:0035861	site of double-strand break	1/28	15/5930	0.0686109	0.309971	0.279673	SMARCAD1	1
CC	GO:0031966	mitochondrial membrane	3/28	204/5930	0.0699685	0.309971	0.279673	MTG1/CYP2E1/NDUFB8	3
CC	GO:0005635	nuclear envelope	2/28	94/5930	0.0720133	0.309971	0.279673	NUP98/C17H12orf43	2
CC	GO:0005740	mitochondrial envelope	3/28	223/5930	0.0862795	0.309971	0.279673	MTG1/CYP2E1/NDUFB8	3
CC	GO:0000315	organellar large ribosomal subunit	1/28	20/5930	0.0904552	0.309971	0.279673	MRPL20	1
CC	GO:0005657	replication fork	1/28	20/5930	0.0904552	0.309971	0.279673	SMARCAD1	1
CC	GO:0005762	mitochondrial large ribosomal subunit	1/28	20/5930	0.0904552	0.309971	0.279673	MRPL20	1
CC	GO:0030286	dynein complex	1/28	20/5930	0.0904552	0.309971	0.279673	DNAH7	1
CC	GO:0098798	mitochondrial protein-containing complex	2/28	110/5930	0.0943628	0.309971	0.279673	MRPL20/NDUFB8	2
CC	GO:0005667	transcription regulator complex	2/28	113/5930	0.098758	0.309971	0.279673	POU2F1/MED28	2
CC	GO:0005643	nuclear pore	1/28	23/5930	0.103324	0.309971	0.279673	NUP98	1
CC	GO:0005747	mitochondrial respiratory chain complex I	1/28	23/5930	0.103324	0.309971	0.279673	NDUFB8	1
CC	GO:0030964	NADH dehydrogenase complex	1/28	23/5930	0.103324	0.309971	0.279673	NDUFB8	1
CC	GO:0045271	respiratory chain complex I	1/28	23/5930	0.103324	0.309971	0.279673	NDUFB8	1
CC	GO:0090734	site of DNA damage	1/28	25/5930	0.111805	0.314368	0.28364	SMARCAD1	1
CC	GO:0005930	axoneme	1/28	26/5930	0.116017	0.314368	0.28364	DNAH7	1
CC	GO:0097014	ciliary plasm	1/28	26/5930	0.116017	0.314368	0.28364	DNAH7	1
CC	GO:0000313	organellar ribosome	1/28	31/5930	0.136787	0.329677	0.297453	MRPL20	1
CC	GO:0005761	mitochondrial ribosome	1/28	31/5930	0.136787	0.329677	0.297453	MRPL20	1
CC	GO:0005875	microtubule associated complex	1/28	33/5930	0.144963	0.329677	0.297453	DNAH7	1
CC	GO:0032838	plasma membrane bounded cell projection cytoplasm	1/28	34/5930	0.149023	0.329677	0.297453	DNAH7	1
CC	GO:0000776	kinetochore	1/28	35/5930	0.153064	0.329677	0.297453	CENPC	1
CC	GO:0000779	condensed chromosome, centromeric region	1/28	35/5930	0.153064	0.329677	0.297453	CENPC	1
CC	GO:0099568	cytoplasmic region	1/28	35/5930	0.153064	0.329677	0.297453	DNAH7	1
CC	GO:0140534	endoplasmic reticulum protein-containing complex	1/28	35/5930	0.153064	0.329677	0.297453	SPTLC2	1
CC	GO:0005925	focal adhesion	1/28	36/5930	0.157087	0.329883	0.297639	ARHGAP26	1
CC	GO:0030055	cell-substrate junction	1/28	38/5930	0.165078	0.338208	0.30515	ARHGAP26	1
CC	GO:0000785	chromatin	2/28	159/5930	0.172155	0.34431	0.310656	SMARCAD1/HMGB2	2
CC	GO:0005746	mitochondrial respirasome	1/28	43/5930	0.184735	0.360878	0.325604	NDUFB8	1
CC	GO:0098803	respiratory chain complex	1/28	45/5930	0.192472	0.367447	0.331532	NDUFB8	1
CC	GO:0098978	glutamatergic synapse	1/28	48/5930	0.203946	0.380699	0.343488	CALY	1
CC	GO:0070469	respirasome	1/28	50/5930	0.211507	0.384724	0.347119	NDUFB8	1
CC	GO:1990204	oxidoreductase complex	1/28	51/5930	0.215262	0.384724	0.347119	NDUFB8	1
CC	GO:0015934	large ribosomal subunit	1/28	54/5930	0.226423	0.385047	0.347411	MRPL20	1
CC	GO:0000775	chromosome, centromeric region	1/28	55/5930	0.230109	0.385047	0.347411	CENPC	1
CC	GO:0000793	condensed chromosome	1/28	55/5930	0.230109	0.385047	0.347411	CENPC	1
CC	GO:0031965	nuclear membrane	1/28	56/5930	0.233779	0.385047	0.347411	NUP98	1
CC	GO:0000228	nuclear chromosome	1/28	60/5930	0.248288	0.400556	0.361404	SMARCAD1	1
CC	GO:0140513	nuclear protein-containing complex	3/28	370/5930	0.252732	0.400556	0.361404	POU2F1/MED28/NUP98	3
CC	GO:0098800	inner mitochondrial membrane protein complex	1/28	66/5930	0.269556	0.419309	0.378324	NDUFB8	1
CC	GO:0044391	ribosomal subunit	1/28	78/5930	0.310365	0.473627	0.427333	MRPL20	1
CC	GO:1902494	catalytic complex	3/28	418/5930	0.315752	0.473627	0.427333	SPTLC2/NDUFB8/DNAH7	3
CC	GO:0098687	chromosomal region	1/28	83/5930	0.326712	0.48147	0.434409	CENPC	1
CC	GO:0005759	mitochondrial matrix	1/28	86/5930	0.33634	0.483384	0.436136	MRPL20	1
CC	GO:0015629	actin cytoskeleton	1/28	87/5930	0.33952	0.483384	0.436136	PDLIM5	1
CC	GO:0005874	microtubule	1/28	91/5930	0.352092	0.492929	0.444748	DNAH7	1
CC	GO:0098794	postsynapse	1/28	94/5930	0.36137	0.497624	0.448984	CALY	1
CC	GO:0099080	supramolecular complex	2/28	276/5930	0.377065	0.510863	0.460929	DNAH7/CENPC	2
CC	GO:1902495	transmembrane transporter complex	1/28	109/5930	0.40587	0.54116	0.488265	NDUFB8	1
CC	GO:1990351	transporter complex	1/28	113/5930	0.417222	0.547604	0.494079	NDUFB8	1
CC	GO:0005615	extracellular space	2/28	316/5930	0.444389	0.574287	0.518154	HMGB2/FGF2	2
CC	GO:0070161	anchoring junction	1/28	131/5930	0.46577	0.592798	0.534855	ARHGAP26	1
CC	GO:0030054	cell junction	2/28	334/5930	0.473489	0.593628	0.535604	CALY/ARHGAP26	2
CC	GO:0099513	polymeric cytoskeletal fiber	1/28	139/5930	0.486073	0.600443	0.541753	DNAH7	1
CC	GO:0098796	membrane protein complex	2/28	359/5930	0.512474	0.623882	0.562901	SPTLC2/NDUFB8	2
CC	GO:0005840	ribosome	1/28	155/5930	0.524469	0.629363	0.567846	MRPL20	1
CC	GO:0005929	cilium	1/28	163/5930	0.542615	0.641967	0.579218	DNAH7	1
CC	GO:0099512	supramolecular fiber	1/28	194/5930	0.606826	0.701748	0.633156	DNAH7	1
CC	GO:0099081	supramolecular polymer	1/28	197/5930	0.612556	0.701748	0.633156	DNAH7	1
CC	GO:0045202	synapse	1/28	200/5930	0.618206	0.701748	0.633156	CALY	1
CC	GO:1990234	transferase complex	1/28	207/5930	0.631083	0.706813	0.637726	SPTLC2	1
CC	GO:0005887	integral component of plasma membrane	1/28	216/5930	0.647024	0.715132	0.645232	CALY	1
CC	GO:1990904	ribonucleoprotein complex	1/28	223/5930	0.658961	0.718867	0.648602	MRPL20	1
CC	GO:0031226	intrinsic component of plasma membrane	1/28	231/5930	0.672127	0.723829	0.653079	CALY	1
CC	GO:0015630	microtubule cytoskeleton	1/28	314/5930	0.782793	0.832336	0.75098	DNAH7	1
CC	GO:0120025	plasma membrane bounded cell projection	1/28	350/5930	0.818664	0.859015	0.775051	DNAH7	1
CC	GO:0042995	cell projection	1/28	365/5930	0.83186	0.859015	0.775051	DNAH7	1
CC	GO:0031410	cytoplasmic vesicle	1/28	386/5930	0.848788	0.859015	0.775051	CALY	1
CC	GO:0097708	intracellular vesicle	1/28	386/5930	0.848788	0.859015	0.775051	CALY	1
CC	GO:0031982	vesicle	1/28	403/5930	0.861277	0.861277	0.777092	CALY	1
MF	GO:0019199	transmembrane receptor protein kinase activity	2/26	20/5513	0.00385732	0.33252	0.331979	BMPR1B/ACVR2A	2
MF	GO:0005096	GTPase activator activity	2/26	46/5513	0.0194929	0.33252	0.331979	ARHGAP26/RGS6	2
MF	GO:0030544	Hsp70 protein binding	1/26	10/5513	0.0462098	0.33252	0.331979	CYP2E1	1
MF	GO:0042056	chemoattractant activity	1/26	10/5513	0.0462098	0.33252	0.331979	FGF2	1
MF	GO:0070063	RNA polymerase binding	1/26	10/5513	0.0462098	0.33252	0.331979	PCF11	1
MF	GO:0001046	core promoter sequence-specific DNA binding	1/26	11/5513	0.0507162	0.33252	0.331979	POU2F1	1
MF	GO:0008137	NADH dehydrogenase (ubiquinone) activity	1/26	12/5513	0.0552021	0.33252	0.331979	NDUFB8	1
MF	GO:0050136	NADH dehydrogenase (quinone) activity	1/26	12/5513	0.0552021	0.33252	0.331979	NDUFB8	1
MF	GO:0003954	NADH dehydrogenase activity	1/26	13/5513	0.0596676	0.33252	0.331979	NDUFB8	1
MF	GO:0003955	NAD(P)H dehydrogenase (quinone) activity	1/26	13/5513	0.0596676	0.33252	0.331979	NDUFB8	1
MF	GO:0019956	chemokine binding	1/26	13/5513	0.0596676	0.33252	0.331979	FGF2	1
MF	GO:0016814	hydrolase activity, acting on carbon-nitrogen (but not peptide) bonds, in cyclic amidines	1/26	14/5513	0.0641128	0.33252	0.331979	ADAR	1
MF	GO:0019239	deaminase activity	1/26	14/5513	0.0641128	0.33252	0.331979	ADAR	1
MF	GO:1990837	sequence-specific double-stranded DNA binding	3/26	199/5513	0.0655013	0.33252	0.331979	POU2F1/HMGB2/CENPC	3
MF	GO:0016409	palmitoyltransferase activity	1/26	16/5513	0.0729426	0.33252	0.331979	SPTLC2	1
MF	GO:0016655	oxidoreductase activity, acting on NAD(P)H, quinone or similar compound as acceptor	1/26	16/5513	0.0729426	0.33252	0.331979	NDUFB8	1
MF	GO:0030374	nuclear receptor coactivator activity	1/26	16/5513	0.0729426	0.33252	0.331979	FGF2	1
MF	GO:0005524	ATP binding	5/26	489/5513	0.0746332	0.33252	0.331979	BMPR1B/ACVR2A/SMARCAD1/DNAH7/UBA6	5
MF	GO:0005178	integrin binding	1/26	17/5513	0.0773275	0.33252	0.331979	FGF2	1
MF	GO:0032559	adenyl ribonucleotide binding	5/26	500/5513	0.0805294	0.33252	0.331979	BMPR1B/ACVR2A/SMARCAD1/DNAH7/UBA6	5
MF	GO:0030695	GTPase regulator activity	2/26	102/5513	0.08267	0.33252	0.331979	ARHGAP26/RGS6	2
MF	GO:0060589	nucleoside-triphosphatase regulator activity	2/26	102/5513	0.08267	0.33252	0.331979	ARHGAP26/RGS6	2
MF	GO:0003690	double-stranded DNA binding	3/26	220/5513	0.0830875	0.33252	0.331979	POU2F1/HMGB2/CENPC	3
MF	GO:0008047	enzyme activator activity	2/26	107/5513	0.0897352	0.33252	0.331979	ARHGAP26/RGS6	2
MF	GO:0015453	oxidoreduction-driven active transmembrane transporter activity	1/26	20/5513	0.0903627	0.33252	0.331979	NDUFB8	1
MF	GO:0000987	cis-regulatory region sequence-specific DNA binding	2/26	110/5513	0.0940599	0.33252	0.331979	POU2F1/HMGB2	2
MF	GO:0043130	ubiquitin binding	1/26	21/5513	0.0946683	0.33252	0.331979	SMARCAD1	1
MF	GO:0003777	microtubule motor activity	1/26	23/5513	0.103221	0.33252	0.331979	DNAH7	1
MF	GO:0032182	ubiquitin-like protein binding	1/26	23/5513	0.103221	0.33252	0.331979	SMARCAD1	1
MF	GO:0019843	rRNA binding	1/26	24/5513	0.107468	0.33252	0.331979	MRPL20	1
MF	GO:0030170	pyridoxal phosphate binding	1/26	25/5513	0.111695	0.33252	0.331979	SPTLC2	1
MF	GO:0070279	vitamin B6 binding	1/26	25/5513	0.111695	0.33252	0.331979	SPTLC2	1
MF	GO:0043565	sequence-specific DNA binding	3/26	254/5513	0.115428	0.33252	0.331979	POU2F1/HMGB2/CENPC	3
MF	GO:0004674	protein serine/threonine kinase activity	2/26	125/5513	0.116553	0.33252	0.331979	BMPR1B/ACVR2A	2
MF	GO:0031072	heat shock protein binding	1/26	27/5513	0.120093	0.33283	0.332288	CYP2E1	1
MF	GO:0003774	cytoskeletal motor activity	1/26	29/5513	0.128415	0.336654	0.336106	DNAH7	1
MF	GO:0008094	ATP-dependent activity, acting on DNA	1/26	29/5513	0.128415	0.336654	0.336106	SMARCAD1	1
MF	GO:0016651	oxidoreductase activity, acting on NAD(P)H	1/26	31/5513	0.13666	0.348843	0.348275	NDUFB8	1
MF	GO:0009055	electron transfer activity	1/26	32/5513	0.140755	0.350082	0.349513	NDUFB8	1
MF	GO:0008201	heparin binding	1/26	34/5513	0.148888	0.352248	0.351674	FGF2	1
MF	GO:0050839	cell adhesion molecule binding	1/26	34/5513	0.148888	0.352248	0.351674	FGF2	1
MF	GO:0016301	kinase activity	3/26	297/5513	0.162142	0.374471	0.373861	BMPR1B/ACVR2A/AURKAIP1	3
MF	GO:0004497	monooxygenase activity	1/26	40/5513	0.172846	0.381126	0.380506	CYP2E1	1
MF	GO:0000976	transcription cis-regulatory region binding	2/26	161/5513	0.175116	0.381126	0.380506	POU2F1/HMGB2	2
MF	GO:0001067	transcription regulatory region nucleic acid binding	2/26	162/5513	0.176811	0.381126	0.380506	POU2F1/HMGB2	2
MF	GO:0019955	cytokine binding	1/26	45/5513	0.192315	0.397576	0.396929	FGF2	1
MF	GO:0016810	hydrolase activity, acting on carbon-nitrogen (but not peptide) bonds	1/26	47/5513	0.199978	0.397576	0.396929	ADAR	1
MF	GO:0070851	growth factor receptor binding	1/26	47/5513	0.199978	0.397576	0.396929	FGF2	1
MF	GO:0003713	transcription coactivator activity	1/26	48/5513	0.203784	0.397576	0.396929	FGF2	1
MF	GO:0005539	glycosaminoglycan binding	1/26	49/5513	0.207572	0.397576	0.396929	FGF2	1
MF	GO:0004672	protein kinase activity	2/26	183/5513	0.212991	0.397576	0.396929	BMPR1B/ACVR2A	2
MF	GO:0140657	ATP-dependent activity	2/26	186/5513	0.218232	0.397576	0.396929	SMARCAD1/DNAH7	2
MF	GO:0019842	vitamin binding	1/26	54/5513	0.226254	0.397576	0.396929	SPTLC2	1
MF	GO:1901681	sulfur compound binding	1/26	54/5513	0.226254	0.397576	0.396929	FGF2	1
MF	GO:0003723	RNA binding	3/26	353/5513	0.230186	0.397576	0.396929	PCF11/ADAR/MRPL20	3
MF	GO:0016772	transferase activity, transferring phosphorus-containing groups	3/26	355/5513	0.232727	0.397576	0.396929	BMPR1B/ACVR2A/AURKAIP1	3
MF	GO:0015399	primary active transmembrane transporter activity	1/26	57/5513	0.237259	0.397576	0.396929	NDUFB8	1
MF	GO:0140097	catalytic activity, acting on DNA	1/26	59/5513	0.244512	0.397576	0.396929	SMARCAD1	1
MF	GO:0008083	growth factor activity	1/26	60/5513	0.248113	0.397576	0.396929	FGF2	1
MF	GO:0005506	iron ion binding	1/26	62/5513	0.255267	0.397576	0.396929	CYP2E1	1
MF	GO:0016705	oxidoreductase activity, acting on paired donors, with incorporation or reduction of molecular oxygen	1/26	62/5513	0.255267	0.397576	0.396929	CYP2E1	1
MF	GO:0016874	ligase activity	1/26	62/5513	0.255267	0.397576	0.396929	UBA6	1
MF	GO:0020037	heme binding	1/26	63/5513	0.258819	0.397576	0.396929	CYP2E1	1
MF	GO:0005198	structural molecule activity	2/26	211/5513	0.262318	0.397576	0.396929	MRPL20/NUP98	2
MF	GO:0003729	mRNA binding	1/26	66/5513	0.269378	0.40007	0.399419	PCF11	1
MF	GO:0016747	acyltransferase activity, transferring groups other than amino-acyl groups	1/26	68/5513	0.276337	0.40007	0.399419	SPTLC2	1
MF	GO:0046906	tetrapyrrole binding	1/26	68/5513	0.276337	0.40007	0.399419	CYP2E1	1
MF	GO:0016773	phosphotransferase activity, alcohol group as acceptor	2/26	231/5513	0.297796	0.424797	0.424106	BMPR1B/ACVR2A	2
MF	GO:0003712	transcription coregulator activity	1/26	81/5513	0.320041	0.449912	0.44918	FGF2	1
MF	GO:0016746	acyltransferase activity	1/26	84/5513	0.329759	0.456952	0.456209	SPTLC2	1
MF	GO:0005125	cytokine activity	1/26	98/5513	0.373375	0.510105	0.509274	FGF2	1
MF	GO:0000978	RNA polymerase II cis-regulatory region sequence-specific DNA binding	1/26	103/5513	0.388281	0.5231	0.522249	POU2F1	1
MF	GO:0008134	transcription factor binding	1/26	107/5513	0.399959	0.531452	0.530587	HMGB2	1
MF	GO:0022804	active transmembrane transporter activity	1/26	109/5513	0.405717	0.531819	0.530953	NDUFB8	1
MF	GO:0030234	enzyme regulator activity	2/26	300/5513	0.417552	0.539343	0.538465	ARHGAP26/RGS6	2
MF	GO:0140110	transcription regulator activity	2/26	303/5513	0.422578	0.539343	0.538465	POU2F1/FGF2	2
MF	GO:0016491	oxidoreductase activity	2/26	327/5513	0.46204	0.581216	0.58027	CYP2E1/NDUFB8	2
MF	GO:0003735	structural constituent of ribosome	1/26	132/5513	0.468235	0.581216	0.58027	MRPL20	1
MF	GO:0000977	RNA polymerase II transcription regulatory region sequence-specific DNA binding	1/26	134/5513	0.473362	0.581216	0.58027	POU2F1	1
MF	GO:0000981	DNA-binding transcription factor activity, RNA polymerase II-specific	1/26	163/5513	0.542566	0.657862	0.656791	POU2F1	1
MF	GO:0004930	G protein-coupled receptor activity	2/26	397/5513	0.568285	0.666335	0.66525	RXFP2/GNRHR	2
MF	GO:0005525	GTP binding	1/26	182/5513	0.583072	0.666335	0.66525	MTG1	1
MF	GO:0032561	guanyl ribonucleotide binding	1/26	185/5513	0.589144	0.666335	0.66525	MTG1	1
MF	GO:0019001	guanyl nucleotide binding	1/26	186/5513	0.591149	0.666335	0.66525	MTG1	1
MF	GO:0048018	receptor ligand activity	1/26	192/5513	0.602982	0.666335	0.66525	FGF2	1
MF	GO:0005509	calcium ion binding	1/26	194/5513	0.606853	0.666335	0.66525	DNAH7	1
MF	GO:0030546	signaling receptor activator activity	1/26	195/5513	0.608775	0.666335	0.66525	FGF2	1
MF	GO:0140640	catalytic activity, acting on a nucleic acid	1/26	195/5513	0.608775	0.666335	0.66525	SMARCAD1	1
MF	GO:0030545	signaling receptor regulator activity	1/26	199/5513	0.616372	0.666335	0.66525	FGF2	1
MF	GO:0044877	protein-containing complex binding	1/26	200/5513	0.618249	0.666335	0.66525	FGF2	1
MF	GO:0003700	DNA-binding transcription factor activity	1/26	222/5513	0.657377	0.700721	0.69958	POU2F1	1
MF	GO:0005102	signaling receptor binding	1/26	368/5513	0.834768	0.859579	0.85818	FGF2	1
MF	GO:0019899	enzyme binding	1/26	370/5513	0.836434	0.859579	0.85818	PCF11	1
MF	GO:0022857	transmembrane transporter activity	1/26	372/5513	0.838083	0.859579	0.85818	NDUFB8	1
MF	GO:0046914	transition metal ion binding	1/26	378/5513	0.842937	0.859579	0.85818	CYP2E1	1
MF	GO:0005215	transporter activity	1/26	388/5513	0.850718	0.859579	0.85818	NDUFB8	1
MF	GO:0042802	identical protein binding	1/26	434/5513	0.881981	0.881981	0.880546	FGF2	1

## Sheet: KEGG
ID	Description	GeneRatio	BgRatio	pvalue	p.adjust	qvalue	geneID	Count
oas04550	Signaling pathways regulating pluripotency of stem cells	7/49	146/9701	7.66538e-06	0.00134144	0.00129101	BMPR1B/ACVR2A/JAK1/SMARCAD1/DVL1/HRAS/FGF2	7
oas01521	EGFR tyrosine kinase inhibitor resistance	4/49	89/9701	0.00102354	0.0895594	0.0861925	JAK1/HRAS/IL6R/FGF2	4
oas04912	GnRH signaling pathway	3/49	94/9701	0.011767	0.538849	0.518591	MAP2K4/HRAS/GNRHR	3
oas05208	Chemical carcinogenesis - reactive oxygen species	5/49	277/9701	0.012522	0.538849	0.518591	CYP2E1/MAP2K4/EPHX3/HRAS/NDUFB8	5
oas05207	Chemical carcinogenesis - receptor activation	4/49	219/9701	0.0242484	0.538849	0.518591	CHRNB2/EPHX3/HRAS/FGF2	4
oas04926	Relaxin signaling pathway	3/49	132/9701	0.0287967	0.538849	0.518591	RXFP2/MAP2K4/HRAS	3
oas05167	Kaposi sarcoma-associated herpesvirus infection	4/49	237/9701	0.0312124	0.538849	0.518591	JAK1/MAP2K4/HRAS/FGF2	4
oas05224	Breast cancer	3/49	152/9701	0.0411398	0.538849	0.518591	DVL1/HRAS/FGF2	3
oas05418	Fluid shear stress and atherosclerosis	3/49	155/9701	0.0431891	0.538849	0.518591	BMPR1B/ACVR2A/MAP2K4	3
oas04080	Neuroactive ligand-receptor interaction	5/49	385/9701	0.0438262	0.538849	0.518591	RXFP2/CHRNB2/PTH/GNRHR/P2RX7	5
oas05226	Gastric cancer	3/49	157/9701	0.0445836	0.538849	0.518591	DVL1/HRAS/FGF2	3
oas04664	Fc epsilon RI signaling pathway	2/49	68/9701	0.0460966	0.538849	0.518591	MAP2K4/HRAS	2
oas00982	Drug metabolism - cytochrome P450	2/49	70/9701	0.0485608	0.538849	0.518591	CYP2E1/HPGDS	2
oas04120	Ubiquitin mediated proteolysis	3/49	164/9701	0.0496402	0.538849	0.518591	UBR5/UBE2Q1/UBA6	3
oas00480	Glutathione metabolism	2/49	71/9701	0.0498107	0.538849	0.518591	LAP3/HPGDS	2
oas05204	Chemical carcinogenesis - DNA adducts	2/49	73/9701	0.0523453	0.538849	0.518591	CYP2E1/HPGDS	2
oas05218	Melanoma	2/49	73/9701	0.0523453	0.538849	0.518591	HRAS/FGF2	2
oas00980	Metabolism of xenobiotics by cytochrome P450	2/49	77/9701	0.05755	0.555865	0.534968	CYP2E1/HPGDS	2
oas00590	Arachidonic acid metabolism	2/49	82/9701	0.0642982	0.555865	0.534968	CYP2E1/HPGDS	2
oas04360	Axon guidance	3/49	187/9701	0.0681268	0.555865	0.534968	BMPR1B/UNC5C/HRAS	3
oas04012	ErbB signaling pathway	2/49	85/9701	0.0684699	0.555865	0.534968	MAP2K4/HRAS	2
oas00983	Drug metabolism - other enzymes	2/49	86/9701	0.0698802	0.555865	0.534968	CYP2E1/UCK2	2
oas05235	PD-L1 expression and PD-1 checkpoint pathway in cancer	2/49	90/9701	0.075616	0.568287	0.546923	JAK1/HRAS	2
oas05161	Hepatitis B	3/49	198/9701	0.0779365	0.568287	0.546923	JAK1/MAP2K4/HRAS	3
oas04932	Non-alcoholic fatty liver disease	3/49	206/9701	0.0854427	0.589145	0.566996	CYP2E1/IL6R/NDUFB8	3
oas04630	JAK-STAT signaling pathway	3/49	217/9701	0.0962512	0.589145	0.566996	JAK1/HRAS/IL6R	3
oas04916	Melanogenesis	2/49	105/9701	0.0983602	0.589145	0.566996	DVL1/HRAS	2
oas04659	Th17 cell differentiation	2/49	110/9701	0.106328	0.589145	0.566996	JAK1/IL6R	2
oas04725	Cholinergic synapse	2/49	113/9701	0.111191	0.589145	0.566996	CHRNB2/HRAS	2
oas04350	TGF-beta signaling pathway	2/49	119/9701	0.121089	0.589145	0.566996	BMPR1B/ACVR2A	2
oas04620	Toll-like receptor signaling pathway	2/49	120/9701	0.12276	0.589145	0.566996	JAK1/MAP2K4	2
oas04950	Maturity onset diabetes of the young	1/49	26/9701	0.12351	0.589145	0.566996	HNF1A	1
oas05166	Human T-cell leukemia virus 1 infection	3/49	243/9701	0.12387	0.589145	0.566996	JAK1/MAP2K4/HRAS	3
oas04935	Growth hormone synthesis, secretion and action	2/49	122/9701	0.126119	0.589145	0.566996	MAP2K4/HRAS	2
oas00650	Butanoate metabolism	1/49	27/9701	0.127949	0.589145	0.566996	ECHS1	1
oas04071	Sphingolipid signaling pathway	2/49	127/9701	0.134612	0.589145	0.566996	SPTLC2/HRAS	2
oas04151	PI3K-Akt signaling pathway	4/49	396/9701	0.138613	0.589145	0.566996	JAK1/HRAS/IL6R/FGF2	4
oas05417	Lipid and atherosclerosis	3/49	259/9701	0.142163	0.589145	0.566996	POU2F1/MAP2K4/HRAS	3
oas00062	Fatty acid elongation	1/49	31/9701	0.145486	0.589145	0.566996	ECHS1	1
oas00563	Glycosylphosphatidylinositol (GPI)-anchor biosynthesis	1/49	31/9701	0.145486	0.589145	0.566996	PIGG	1
oas05163	Human cytomegalovirus infection	3/49	269/9701	0.154039	0.589145	0.566996	JAK1/HRAS/IL6R	3
oas04981	Folate transport and metabolism	1/49	33/9701	0.154125	0.589145	0.566996	ABCC2	1
oas00640	Propanoate metabolism	1/49	34/9701	0.158412	0.589145	0.566996	ECHS1	1
oas01523	Antifolate resistance	1/49	35/9701	0.162678	0.589145	0.566996	ABCC2	1
oas00410	beta-Alanine metabolism	1/49	36/9701	0.166922	0.589145	0.566996	ECHS1	1
oas00512	Mucin type O-glycan biosynthesis	1/49	36/9701	0.166922	0.589145	0.566996	GALNT7	1
oas00591	Linoleic acid metabolism	1/49	38/9701	0.175348	0.589145	0.566996	CYP2E1	1
oas05033	Nicotine addiction	1/49	40/9701	0.183691	0.589145	0.566996	CHRNB2	1
oas05219	Bladder cancer	1/49	41/9701	0.187831	0.589145	0.566996	HRAS	1
oas04936	Alcoholic liver disease	2/49	157/9701	0.187874	0.589145	0.566996	CYP2E1/MAP2K4	2
oas05216	Thyroid cancer	1/49	42/9701	0.191951	0.589145	0.566996	HRAS	1
oas04010	MAPK signaling pathway	3/49	306/9701	0.200473	0.589145	0.566996	MAP2K4/HRAS/FGF2	3
oas04390	Hippo signaling pathway	2/49	167/9701	0.206262	0.589145	0.566996	BMPR1B/DVL1	2
oas04150	mTOR signaling pathway	2/49	170/9701	0.21182	0.589145	0.566996	DVL1/HRAS	2
oas00071	Fatty acid degradation	1/49	47/9701	0.212244	0.589145	0.566996	ECHS1	1
oas00513	Various types of N-glycan biosynthesis	1/49	47/9701	0.212244	0.589145	0.566996	B4GALNT4	1
oas04973	Carbohydrate digestion and absorption	1/49	47/9701	0.212244	0.589145	0.566996	TAS1R3	1
oas00514	Other types of O-glycan biosynthesis	1/49	48/9701	0.216243	0.589145	0.566996	GALNT7	1
oas00380	Tryptophan metabolism	1/49	49/9701	0.220221	0.589145	0.566996	ECHS1	1
oas04975	Fat digestion and absorption	1/49	53/9701	0.235938	0.589145	0.566996	DGAT2	1
oas05225	Hepatocellular carcinoma	2/49	183/9701	0.236067	0.589145	0.566996	DVL1/HRAS	2
oas04140	Autophagy - animal	2/49	185/9701	0.239815	0.589145	0.566996	HRAS/UVRAG	2
oas00330	Arginine and proline metabolism	1/49	54/9701	0.239819	0.589145	0.566996	LAP3	1
oas04060	Cytokine-cytokine receptor interaction	3/49	338/9701	0.243051	0.589145	0.566996	BMPR1B/ACVR2A/IL6R	3
oas00280	Valine, leucine and isoleucine degradation	1/49	55/9701	0.24368	0.589145	0.566996	ECHS1	1
oas02010	ABC transporters	1/49	55/9701	0.24368	0.589145	0.566996	ABCC2	1
oas00240	Pyrimidine metabolism	1/49	57/9701	0.251345	0.589145	0.566996	UCK2	1
oas00600	Sphingolipid metabolism	1/49	57/9701	0.251345	0.589145	0.566996	SPTLC2	1
oas04961	Endocrine and other factor-regulated calcium reabsorption	1/49	57/9701	0.251345	0.589145	0.566996	PTH	1
oas04621	NOD-like receptor signaling pathway	2/49	193/9701	0.25484	0.589145	0.566996	JAK1/P2RX7	2
oas04370	VEGF signaling pathway	1/49	59/9701	0.258933	0.589145	0.566996	HRAS	1
oas05160	Hepatitis C	2/49	196/9701	0.260483	0.589145	0.566996	JAK1/HRAS	2
oas01212	Fatty acid metabolism	1/49	60/9701	0.262699	0.589145	0.566996	ECHS1	1
oas05213	Endometrial cancer	1/49	60/9701	0.262699	0.589145	0.566996	HRAS	1
oas05164	Influenza A	2/49	200/9701	0.268011	0.589145	0.566996	JAK1/NUP98	2
oas05165	Human papillomavirus infection	3/49	359/9701	0.271805	0.589145	0.566996	JAK1/DVL1/HRAS	3
oas04330	Notch signaling pathway	1/49	63/9701	0.273885	0.589145	0.566996	DVL1	1
oas04213	Longevity regulating pathway - multiple species	1/49	64/9701	0.277577	0.589145	0.566996	HRAS	1
oas04730	Long-term depression	1/49	64/9701	0.277577	0.589145	0.566996	HRAS	1
oas04929	GnRH secretion	1/49	64/9701	0.277577	0.589145	0.566996	HRAS	1
oas05217	Basal cell carcinoma	1/49	64/9701	0.277577	0.589145	0.566996	DVL1	1
oas00310	Lysine degradation	1/49	69/9701	0.295761	0.589145	0.566996	ECHS1	1
oas04720	Long-term potentiation	1/49	69/9701	0.295761	0.589145	0.566996	HRAS	1
oas05221	Acute myeloid leukemia	1/49	70/9701	0.299344	0.589145	0.566996	HRAS	1
oas04015	Rap1 signaling pathway	2/49	218/9701	0.301864	0.589145	0.566996	HRAS/FGF2	2
oas00561	Glycerolipid metabolism	1/49	71/9701	0.302908	0.589145	0.566996	DGAT2	1
oas05205	Proteoglycans in cancer	2/49	219/9701	0.30374	0.589145	0.566996	HRAS/FGF2	2
oas05223	Non-small cell lung cancer	1/49	73/9701	0.309985	0.589145	0.566996	HRAS	1
oas05230	Central carbon metabolism in cancer	1/49	73/9701	0.309985	0.589145	0.566996	HRAS	1
oas05211	Renal cell carcinoma	1/49	77/9701	0.323927	0.589145	0.566996	HRAS	1
oas05214	Glioma	1/49	78/9701	0.327369	0.589145	0.566996	HRAS	1
oas05203	Viral carcinogenesis	2/49	233/9701	0.329915	0.589145	0.566996	JAK1/HRAS	2
oas04662	B cell receptor signaling pathway	1/49	79/9701	0.330794	0.589145	0.566996	HRAS	1
oas04971	Gastric acid secretion	1/49	79/9701	0.330794	0.589145	0.566996	KCNE2	1
oas05212	Pancreatic cancer	1/49	79/9701	0.330794	0.589145	0.566996	JAK1	1
oas00140	Steroid hormone biosynthesis	1/49	81/9701	0.337593	0.589145	0.566996	CYP2E1	1
oas04742	Taste transduction	1/49	82/9701	0.340967	0.589145	0.566996	TAS1R3	1
oas05220	Chronic myeloid leukemia	1/49	82/9701	0.340967	0.589145	0.566996	HRAS	1
oas04810	Regulation of actin cytoskeleton	2/49	241/9701	0.344768	0.589145	0.566996	HRAS/FGF2	2
oas05169	Epstein-Barr virus infection	2/49	241/9701	0.344768	0.589145	0.566996	JAK1/MAP2K4	2
oas04917	Prolactin signaling pathway	1/49	85/9701	0.350988	0.589145	0.566996	HRAS	1
oas04014	Ras signaling pathway	2/49	245/9701	0.352159	0.589145	0.566996	HRAS/FGF2	2
oas01232	Nucleotide metabolism	1/49	86/9701	0.354295	0.589145	0.566996	UCK2	1
oas05140	Leishmaniasis	1/49	87/9701	0.357586	0.589145	0.566996	JAK1	1
oas04211	Longevity regulating pathway	1/49	90/9701	0.36736	0.589145	0.566996	HRAS	1
oas04540	Gap junction	1/49	90/9701	0.36736	0.589145	0.566996	HRAS	1
oas04020	Calcium signaling pathway	2/49	257/9701	0.374166	0.589145	0.566996	FGF2/P2RX7	2
oas04658	Th1 and Th2 cell differentiation	1/49	93/9701	0.376988	0.589145	0.566996	JAK1	1
oas04061	Viral protein interaction with cytokine and cytokine receptor	1/49	94/9701	0.380165	0.589145	0.566996	IL6R	1
oas04144	Endocytosis	2/49	261/9701	0.38144	0.589145	0.566996	ACAP3/HRAS	2
oas05014	Amyotrophic lateral sclerosis	3/49	441/9701	0.386165	0.589145	0.566996	NDUFB8/NUP98/DNAH7	3
oas01522	Endocrine resistance	1/49	97/9701	0.389602	0.589145	0.566996	HRAS	1
oas05323	Rheumatoid arthritis	1/49	98/9701	0.392716	0.589145	0.566996	PTH	1
oas04976	Bile secretion	1/49	99/9701	0.395815	0.589145	0.566996	ABCC2	1
oas05215	Prostate cancer	1/49	99/9701	0.395815	0.589145	0.566996	HRAS	1
oas05010	Alzheimer disease	3/49	450/9701	0.398635	0.589145	0.566996	DVL1/HRAS/NDUFB8	3
oas04520	Adherens junction	1/49	100/9701	0.398898	0.589145	0.566996	HEG1	1
oas05231	Choline metabolism in cancer	1/49	100/9701	0.398898	0.589145	0.566996	HRAS	1
oas01524	Platinum drug resistance	1/49	102/9701	0.405018	0.589145	0.566996	ABCC2	1
oas04933	AGE-RAGE signaling pathway in diabetic complications	1/49	103/9701	0.408056	0.589145	0.566996	HRAS	1
oas04640	Hematopoietic cell lineage	1/49	104/9701	0.411078	0.589145	0.566996	IL6R	1
oas05132	Salmonella infection	2/49	278/9701	0.411965	0.589145	0.566996	MAP2K4/HRAS	2
oas00564	Glycerophospholipid metabolism	1/49	105/9701	0.414084	0.589145	0.566996	PTDSS2	1
oas05210	Colorectal cancer	1/49	107/9701	0.420053	0.590997	0.568779	HRAS	1
oas04714	Thermogenesis	2/49	285/9701	0.424332	0.590997	0.568779	HRAS/NDUFB8	2
oas03015	mRNA surveillance pathway	1/49	110/9701	0.428895	0.590997	0.568779	PCF11	1
oas04625	C-type lectin receptor signaling pathway	1/49	110/9701	0.428895	0.590997	0.568779	HRAS	1
oas04137	Mitophagy - animal	1/49	115/9701	0.443338	0.606127	0.58334	HRAS	1
oas04928	Parathyroid hormone synthesis, secretion and action	1/49	119/9701	0.454635	0.614769	0.591657	PTH	1
oas04066	HIF-1 signaling pathway	1/49	121/9701	0.460199	0.614769	0.591657	IL6R	1
oas04726	Serotonergic synapse	1/49	121/9701	0.460199	0.614769	0.591657	HRAS	1
oas05142	Chagas disease	1/49	123/9701	0.465707	0.615321	0.592188	MAP2K4	1
oas01200	Carbon metabolism	1/49	124/9701	0.46844	0.615321	0.592188	ECHS1	1
oas04919	Thyroid hormone signaling pathway	1/49	125/9701	0.47116	0.615321	0.592188	HRAS	1
oas04722	Neurotrophin signaling pathway	1/49	127/9701	0.476558	0.617761	0.594537	HRAS	1
oas04660	T cell receptor signaling pathway	1/49	129/9701	0.481903	0.618789	0.595527	HRAS	1
oas04668	TNF signaling pathway	1/49	131/9701	0.487194	0.618789	0.595527	MAP2K4	1
oas03013	Nucleocytoplasmic transport	1/49	134/9701	0.495031	0.618789	0.595527	NUP98	1
oas04068	FoxO signaling pathway	1/49	134/9701	0.495031	0.618789	0.595527	HRAS	1
oas05145	Toxoplasmosis	1/49	134/9701	0.495031	0.618789	0.595527	JAK1	1
oas04728	Dopaminergic synapse	1/49	136/9701	0.500191	0.620805	0.597466	CALY	1
oas04380	Osteoclast differentiation	1/49	139/9701	0.507834	0.625852	0.602323	JAK1	1
oas04650	Natural killer cell mediated cytotoxicity	1/49	143/9701	0.517847	0.629327	0.605669	HRAS	1
oas04915	Estrogen signaling pathway	1/49	143/9701	0.517847	0.629327	0.605669	HRAS	1
oas04371	Apelin signaling pathway	1/49	147/9701	0.52766	0.632469	0.608692	HRAS	1
oas04910	Insulin signaling pathway	1/49	147/9701	0.52766	0.632469	0.608692	HRAS	1
oas04072	Phospholipase D signaling pathway	1/49	153/9701	0.542013	0.637423	0.61346	HRAS	1
oas05135	Yersinia infection	1/49	153/9701	0.542013	0.637423	0.61346	MAP2K4	1
oas04723	Retrograde endocannabinoid signaling	1/49	157/9701	0.551344	0.637423	0.61346	NDUFB8	1
oas04921	Oxytocin signaling pathway	1/49	157/9701	0.551344	0.637423	0.61346	HRAS	1
oas05016	Huntington disease	2/49	363/9701	0.552326	0.637423	0.61346	NDUFB8/DNAH7	2
oas04934	Cushing syndrome	1/49	158/9701	0.553648	0.637423	0.61346	DVL1	1
oas04210	Apoptosis	1/49	161/9701	0.560489	0.641082	0.616981	HRAS	1
oas04148	Efferocytosis	1/49	167/9701	0.573864	0.652118	0.627602	ANO9	1
oas04218	Cellular senescence	1/49	169/9701	0.578233	0.652844	0.628301	HRAS	1
oas05162	Measles	1/49	174/9701	0.588965	0.658846	0.634078	JAK1	1
oas04110	Cell cycle	1/49	175/9701	0.591079	0.658846	0.634078	ORC4	1
oas04141	Protein processing in endoplasmic reticulum	1/49	183/9701	0.607613	0.672989	0.647688	SEC31B	1
oas04310	Wnt signaling pathway	1/49	186/9701	0.613642	0.675393	0.650002	DVL1	1
oas04217	Necroptosis	1/49	190/9701	0.621541	0.67981	0.654254	JAK1	1
oas00190	Oxidative phosphorylation	1/49	196/9701	0.633093	0.681732	0.656103	NDUFB8	1
oas04062	Chemokine signaling pathway	1/49	196/9701	0.633093	0.681732	0.656103	HRAS	1
oas04814	Motor proteins	1/49	197/9701	0.634985	0.681732	0.656103	DNAH7	1
oas05168	Herpes simplex virus 1 infection	2/49	433/9701	0.649644	0.688806	0.662911	POU2F1/JAK1	2
oas04510	Focal adhesion	1/49	207/9701	0.653382	0.688806	0.662911	HRAS	1
oas05034	Alcoholism	1/49	207/9701	0.653382	0.688806	0.662911	HRAS	1
oas05152	Tuberculosis	1/49	216/9701	0.66916	0.697042	0.670837	JAK1	1
oas05206	MicroRNAs in cancer	1/49	216/9701	0.66916	0.697042	0.670837	HRAS	1
oas05171	Coronavirus disease - COVID-19	2/49	472/9701	0.696401	0.721125	0.694015	JAK1/IL6R	2
oas04820	Cytoskeleton in muscle cells	1/49	236/9701	0.701747	0.722387	0.695229	PDLIM5	1
oas05415	Diabetic cardiomyopathy	1/49	248/9701	0.719767	0.736604	0.708912	NDUFB8	1
oas05170	Human immunodeficiency virus 1 infection	1/49	261/9701	0.738086	0.75096	0.722728	HRAS	1
oas05020	Prion disease	1/49	329/9701	0.816381	0.823954	0.792979	NDUFB8	1
oas05012	Parkinson disease	1/49	332/9701	0.819246	0.823954	0.792979	NDUFB8	1
oas03010	Ribosome	1/49	373/9701	0.854281	0.854281	0.822165	MRPL20	1
